# Supplementary material for: The influence of social relationship on food tolerance in wolves and dogs
Source: Behav Ecol Sociobiol. 2017 Jun 30;71(7):107. doi: 10.1007/s00265-017-2339-8 (PMC5493712; doi:10.1007/s00265-017-2339-8)
Supplement: Supplementary file 5 — (XLSX 62 kb). [file 265_2017_2339_MOESM5_ESM.xlsx]

## Sheet: dyadic tests
subject	partner	dyad	proximity	affiliation_score	rank_distance	rank	obs_period	species	session	trial	sex	sex_composition	subject_side	feeding_alone	low_aggression	high_aggression	pushing	comm_cofeeding	silent_cofeeding	cofeeding	aggression	comm_cofeeding_bin	silent_cofeeding_bin	feeding_alone_bin	aggression_bin	Total_Time	comm._co-feeding1	non-comm._co-feeding_1	comm._co-feeding_2	non-comm._co-feeding_2	comm._co-feeding_1_and_2	non-comm._co-feeding_1_and_2
una	yukon	yuk_una	0.146722	2.85366	0.181818	0	1	wolf	1	2	F	FF	right	2.4	0	0	0	0	10.4	10.4	1e-05	0	1	1	0	32.6	0	0	0	0	0	10.4
una	yukon	yuk_una	0.146722	2.85366	0.181818	0	1	wolf	1	3	F	FF	right	45.8	0	0	0	3.2	1e-05	3.20001	1e-05	0	1	1	0	76.8	3.2	0	0	0	0	0
una	yukon	yuk_una	0.146722	2.85366	0.181818	0	1	wolf	2	1	F	FF	left	1e-05	0	0	0	9.8	1e-05	9.80001	1e-05	0	1	0	0	22.2	9.8	0	0	0	0	0
una	yukon	yuk_una	0.146722	2.85366	0.181818	0	1	wolf	2	3	F	FF	left	1e-05	0	0	0	1.6	106.4	108	1e-05	0	0	0	0	81.4	0	0	0	0	1.6	106.4
una	yukon	yuk_una	0.146722	2.85366	0.181818	0	1	wolf	3	2	F	FF	right	34.6	0	0	0	6	1e-05	6.00001	1e-05	0	1	1	0	101.8	6	0	0	0	0	0
una	yukon	yuk_una	0.146722	2.85366	0.181818	0	1	wolf	3	3	F	FF	right	1e-05	0	0	0	1.4	36.4	37.8	1e-05	0	0	0	0	50	0	0	0	0	1.4	36.4
yukon	una	yuk_una	0.146722	2.85366	0.181818	1	1	wolf	1	2	F	FF	right	6	0	0	0	0	10.2	10.2	1e-05	0	1	1	0	32.6	0	0	0	0	0	10.2
yukon	una	yuk_una	0.146722	2.85366	0.181818	1	1	wolf	1	3	F	FF	right	1e-05	0	0	0	3.2	1e-05	3.20001	1e-05	0	1	0	0	76.8	3.2	0	0	0	0	0
yukon	una	yuk_una	0.146722	2.85366	0.181818	1	1	wolf	2	1	F	FF	left	2.2	3.4	0	2	9.8	1e-05	9.80001	5.4	1	1	1	1	22.2	9.8	0	0	0	0	0
yukon	una	yuk_una	0.146722	2.85366	0.181818	1	1	wolf	2	3	F	FF	left	76.4	0	0	0	8.2	105.2	113.4	1e-05	0	0	1	0	81.4	8.2	0	0	0	0	105.2
yukon	una	yuk_una	0.146722	2.85366	0.181818	1	1	wolf	3	2	F	FF	right	6.4	0	0	0	7.2	1e-05	7.20001	1e-05	0	1	1	0	101.8	7.2	0	0	0	0	0
yukon	una	yuk_una	0.146722	2.85366	0.181818	1	1	wolf	3	3	F	FF	right	47.8	2.4	0	0	0	36.8	36.8	2.4	0	0	1	1	50	0	0	0	0	0	36.8
layla	zuri	lay_zur	0.300771	6.42857	0.277778	1	1	dog	1	1	F	FF	right	1.6	0	0	0	0	19.4	19.4	1e-05	0	1	1	0	16.8	0	0	0	4	0	15.4
layla	zuri	lay_zur	0.300771	6.42857	0.277778	1	1	dog	1	3	F	FF	right	1e-05	0	0	1	1	12.8	13.8	1	0	1	0	1	9.6	1	12.8	0	0	0	0
layla	zuri	lay_zur	0.300771	6.42857	0.277778	1	1	dog	2	2	F	FF	left	1	0	0	1	0	14.2	14.2	1	0	1	1	1	20	0	5.8	0	0	0	8.4
layla	zuri	lay_zur	0.300771	6.42857	0.277778	1	1	dog	2	3	F	FF	left	0.6	0	0	0	3.6	14	17.6	1e-05	0	1	1	0	11.4	3.6	14	0	0	0	0
layla	zuri	lay_zur	0.300771	6.42857	0.277778	1	1	dog	3	1	F	FF	right	1e-05	0	0	1.2	1.4	16.2	17.6	1.2	0	1	0	1	10.4	1.4	16.2	0	0	0	0
layla	zuri	lay_zur	0.300771	6.42857	0.277778	1	1	dog	3	3	F	FF	right	0.6	0	0	1	0.6	31	31.6	1	0	1	1	1	28	0	0	0.6	2	0	29
zuri	layla	lay_zur	0.300771	6.42857	0.277778	0	1	dog	1	1	F	FF	right	2	0	0	0	0	20	20	1e-05	0	1	1	0	16.8	0	0	0	4.4	0	15.6
zuri	layla	lay_zur	0.300771	6.42857	0.277778	0	1	dog	1	3	F	FF	right	3.6	0	0	2	0	14.4	14.4	2	0	1	1	1	9.6	0	14.4	0	0	0	0
zuri	layla	lay_zur	0.300771	6.42857	0.277778	0	1	dog	2	2	F	FF	left	3	0	0	0	0	14.2	14.2	1e-05	0	1	1	0	20	0	5.6	0	0	0	8.6
zuri	layla	lay_zur	0.300771	6.42857	0.277778	0	1	dog	2	3	F	FF	left	4.8	0	0	0.8	3	15.2	18.2	0.8	0	1	1	1	11.4	3	15.2	0	0	0	0
zuri	layla	lay_zur	0.300771	6.42857	0.277778	0	1	dog	3	1	F	FF	right	4.6	0	0	0	1.4	16.4	17.8	1e-05	0	1	1	0	10.4	1.4	16.4	0	0	0	0
zuri	layla	lay_zur	0.300771	6.42857	0.277778	0	1	dog	3	3	F	FF	right	14.4	0.4	0	0.6	3.2	28.8	32	1	1	1	1	1	28	0	0	3.2	0	0	28.8
nuru	zuri	zur_nur	0.378606	4.56637	0.311111	1	1	dog	1	1	M	MF	left	24.2	0	0	1.2	0	11.4	11.4	1.2	0	1	1	1	78	0	0.8	0	0	0	10.6
nuru	zuri	zur_nur	0.378606	4.56637	0.311111	1	1	dog	1	3	M	MF	left	0.6	0	0	0	0	1e-05	1e-05	1e-05	0	1	1	0	17	0	0	0	0	0	0
nuru	zuri	zur_nur	0.378606	4.56637	0.311111	1	1	dog	1	2	M	MF	right	1	0	0	0	0	13.8	13.8	1e-05	0	1	1	0	21.8	0	0	0	0	0	13.8
nuru	zuri	zur_nur	0.378606	4.56637	0.311111	1	1	dog	1	3	M	MF	right	1e-05	0	0	1.4	0	9	9	1.4	0	1	0	1	15.4	0	9	0	0	0	0
nuru	zuri	zur_nur	0.378606	4.56637	0.311111	1	1	dog	2	1	M	MF	left	1e-05	0	0	0	0.8	3.6	4.4	1e-05	0	1	0	0	15.8	0.8	3.6	0	0	0	0
nuru	zuri	zur_nur	0.378606	4.56637	0.311111	1	1	dog	2	2	M	MF	left	2.4	0	0	0	0	14.6	14.6	1e-05	0	1	1	0	69.8	0	0	0	0	0	14.6
zuri	nuru	zur_nur	0.378606	4.56637	0.311111	0	1	dog	1	1	F	MF	left	9.4	0	0	0	0	12.6	12.6	1e-05	0	1	1	0	78	0	0.8	0	0	0	11.8
zuri	nuru	zur_nur	0.378606	4.56637	0.311111	0	1	dog	1	3	F	MF	left	1e-05	0	0	0	0	1e-05	1e-05	1e-05	0	1	0	0	17	0	0	0	0	0	0
zuri	nuru	zur_nur	0.378606	4.56637	0.311111	0	1	dog	1	2	F	MF	right	1	0	0	0	0	13.6	13.6	1e-05	0	1	1	0	21.8	0	0	0	0	0	13.6
zuri	nuru	zur_nur	0.378606	4.56637	0.311111	0	1	dog	1	3	F	MF	right	3	0	0	0	0	8.8	8.8	1e-05	0	1	1	0	15.4	0	8.8	0	0	0	0
zuri	nuru	zur_nur	0.378606	4.56637	0.311111	0	1	dog	2	1	F	MF	left	1.2	0	0	2.8	0	4.6	4.6	2.8	0	1	1	1	15.8	0	4.6	0	0	0	0
zuri	nuru	zur_nur	0.378606	4.56637	0.311111	0	1	dog	2	2	F	MF	left	1	0	0	1.4	0	14.4	14.4	1.4	0	1	1	1	69.8	0	0	0	0	0	14.4
layla	nuru	lay_nur	0.13024	2.65487	0.588889	0	1	dog	1	1	F	MF	right	3	0	0	2.2	0	13.8	13.8	2.2	0	1	1	1	77.2	0	0	0	0	0	13.8
layla	nuru	lay_nur	0.13024	2.65487	0.588889	0	1	dog	1	2	F	MF	right	1e-05	0	0	2.6	0	0.6	0.6	2.6	0	1	0	1	34	0	0.6	0	0	0	0
layla	nuru	lay_nur	0.13024	2.65487	0.588889	0	1	dog	2	1	F	MF	left	0.4	0	0	0	0	10.6	10.6	1e-05	0	1	1	0	15.6	0	10.6	0	0	0	0
layla	nuru	lay_nur	0.13024	2.65487	0.588889	0	1	dog	2	2	F	MF	left	0.8	0	0	3	0	19.6	19.6	3	0	1	1	1	48.8	0	7.2	0	0	0	12.4
layla	nuru	lay_nur	0.13024	2.65487	0.588889	0	1	dog	3	1	F	MF	right	0.8	0	0	0	0	5.6	5.6	1e-05	0	1	1	0	14.6	0	5.6	0	0	0	0
layla	nuru	lay_nur	0.13024	2.65487	0.588889	0	1	dog	3	3	F	MF	right	2	0	0	2.6	0	6	6	2.6	0	1	1	1	45.6	0	0	0	1.2	0	4.8
nuru	layla	lay_nur	0.13024	2.65487	0.588889	1	1	dog	1	1	M	MF	right	1e-05	0	0	0.8	0	14.2	14.2	0.8	0	1	0	1	77.2	0	0	0	0	0	14.2
nuru	layla	lay_nur	0.13024	2.65487	0.588889	1	1	dog	1	2	M	MF	right	1	0	0	0.6	0	0.6	0.6	0.6	0	1	1	1	34	0	0.6	0	0	0	0
nuru	layla	lay_nur	0.13024	2.65487	0.588889	1	1	dog	2	1	M	MF	left	1e-05	0	0	0	0	10.6	10.6	1e-05	0	1	0	0	15.6	0	10.6	0	0	0	0
nuru	layla	lay_nur	0.13024	2.65487	0.588889	1	1	dog	2	2	M	MF	left	2.6	0	0	1.4	0	20	20	1.4	0	1	1	1	48.8	0	7.2	0	0	0	12.8
nuru	layla	lay_nur	0.13024	2.65487	0.588889	1	1	dog	3	1	M	MF	right	0.8	0	0	0	0	4.8	4.8	1e-05	0	1	1	0	14.6	0	4.8	0	0	0	0
nuru	layla	lay_nur	0.13024	2.65487	0.588889	1	1	dog	3	3	M	MF	right	4.6	0	0	4.8	0	6	6	4.8	0	1	1	1	45.6	0	0	0	1.2	0	4.8
meru	nia	nia_mer	0.325503	9.59233	0.884615	1	1	dog	1	1	M	MF	right	1.6	0	0	0	0	8.4	8.4	1e-05	0	1	1	0	71.8	0	8.4	0	0	0	0
meru	nia	nia_mer	0.325503	9.59233	0.884615	1	1	dog	1	3	M	MF	right	5.6	0	0	1.4	0	17.8	17.8	1.4	0	1	1	1	24.6	0	2.8	0	1.2	0	13.8
meru	nia	nia_mer	0.325503	9.59233	0.884615	1	1	dog	2	1	M	MF	left	1e-05	0	0	0	0	60	60	1e-05	0	1	0	0	30.6	0	5.8	0	54.2	0	0
meru	nia	nia_mer	0.325503	9.59233	0.884615	1	1	dog	2	3	M	MF	left	1.4	0	0	0	0	62.8	62.8	1e-05	0	1	1	0	50.2	0	62.8	0	0	0	0
meru	nia	nia_mer	0.325503	9.59233	0.884615	1	1	dog	3	1	M	MF	right	1e-05	0	0	0	0	19.4	19.4	1e-05	0	1	0	0	32.8	0	0	0	0	0	19.4
meru	nia	nia_mer	0.325503	9.59233	0.884615	1	1	dog	3	2	M	MF	right	2.2	0	0	0	0	1e-05	1e-05	1e-05	0	1	1	0	32	0	0	0	0	0	0
nia	meru	nia_mer	0.325503	9.59233	0.884615	0	1	dog	1	1	F	MF	right	1e-05	0	0	0	1	7.4	8.4	1e-05	0	1	0	0	71.8	1	7.4	0	0	0	0
nia	meru	nia_mer	0.325503	9.59233	0.884615	0	1	dog	1	3	F	MF	right	2.2	0	0	0	0.4	17.2	17.6	1e-05	0	1	1	0	24.6	0.4	2.2	0	1.2	0	13.8
nia	meru	nia_mer	0.325503	9.59233	0.884615	0	1	dog	2	1	F	MF	left	6.6	0.4	0	0	5.6	54.2	59.8	0.4	1	1	1	1	30.6	5.6	0	0	54.2	0	0
nia	meru	nia_mer	0.325503	9.59233	0.884615	0	1	dog	2	3	F	MF	left	12.4	0	0	0	4.6	55.2	59.8	1e-05	0	1	1	0	50.2	4.6	55.2	0	0	0	0
nia	meru	nia_mer	0.325503	9.59233	0.884615	0	1	dog	3	1	F	MF	right	18	0	0	0	0	18.6	18.6	1e-05	0	1	1	0	32.8	0	0	0	0	0	18.6
nia	meru	nia_mer	0.325503	9.59233	0.884615	0	1	dog	3	2	F	MF	right	5.8	0	0	0	0	1e-05	1e-05	1e-05	0	1	1	0	32	0	0	0	0	0	0
amarok	kenai	ama_ken	0.161458	1.35	1	1	1	wolf	1	1	M	MM	left	6.6	0	0	0	1.2	18.2	19.4	1e-05	0	1	1	0	18.8	0	0	0	0	1.2	18.2
amarok	kenai	ama_ken	0.161458	1.35	1	1	1	wolf	1	2	M	MM	left	51.4	2	1.2	0	0	1e-05	1e-05	3.2	1	0	1	1	56	0	0	0	0	0	0
amarok	kenai	ama_ken	0.161458	1.35	1	1	1	wolf	2	1	M	MM	right	107.2	0	11.4	0	0	1e-05	1e-05	11.4	1	0	1	1	120	0	0	0	0	0	0
amarok	kenai	ama_ken	0.161458	1.35	1	1	1	wolf	2	3	M	MM	right	5.6	1.6	5.6	0	1.2	12.2	13.4	7.2	1	1	1	1	120.4	0	0	0	0	1.2	12.2
amarok	kenai	ama_ken	0.161458	1.35	1	1	1	wolf	3	2	M	MM	left	69.2	4.8	1.2	0	1.4	13.8	15.2	6	1	0	1	1	77	0	0	0	0	1.4	13.8
amarok	kenai	ama_ken	0.161458	1.35	1	1	1	wolf	3	3	M	MM	left	50	1.4	0	0	0	17.2	17.2	1.4	1	1	1	1	89.2	0	17.2	0	0	0	0
kenai	amarok	ama_ken	0.161458	1.35	1	0	1	wolf	1	1	M	MM	left	1e-05	0	0	0	0	16.6	16.6	1e-05	0	1	0	0	18.8	0	0	0	0	0	16.6
kenai	amarok	ama_ken	0.161458	1.35	1	0	1	wolf	1	2	M	MM	left	1e-05	3.2	0	0	0	1e-05	1e-05	3.2	1	0	0	1	56	0	0	0	0	0	0
kenai	amarok	ama_ken	0.161458	1.35	1	0	1	wolf	2	1	M	MM	right	1e-05	1.2	9.8	0	0	1e-05	1e-05	11	1	0	0	1	120	0	0	0	0	0	0
kenai	amarok	ama_ken	0.161458	1.35	1	0	1	wolf	2	3	M	MM	right	1e-05	2.4	5.8	0	0	12	12	8.2	1	1	0	1	120.4	0	0	0	0	0	12
kenai	amarok	ama_ken	0.161458	1.35	1	0	1	wolf	3	2	M	MM	left	1e-05	5.6	1.6	0	0	15.4	15.4	7.2	1	0	0	1	77	0	0	0	0	0	15.4
kenai	amarok	ama_ken	0.161458	1.35	1	0	1	wolf	3	3	M	MM	left	1e-05	0	0	0	1.4	19.8	21.2	1e-05	0	1	0	0	89.2	1.4	19.8	0	0	0	0
chitto	shima	shi_chi	0.115294	1.77049	1.39935	1	1	wolf	1	1	M	MF	left	3.6	0	0	0	0	33	33	1e-05	0	1	1	0	31	0	33	0	0	0	0
chitto	shima	shi_chi	0.115294	1.77049	1.39935	1	1	wolf	1	2	M	MF	left	9.6	0	1	0	1.6	21.8	23.4	1	0	1	1	1	31.4	1.6	5.2	0	0	0	16.6
chitto	shima	shi_chi	0.115294	1.77049	1.39935	1	1	wolf	2	2	M	MF	left	1e-05	0	0.4	0	0	27.4	27.4	0.4	0	1	0	1	25.2	0	0	0	3.4	0	24
chitto	shima	shi_chi	0.115294	1.77049	1.39935	1	1	wolf	2	3	M	MF	left	1.2	0	0	0	5	43.2	48.2	1e-05	0	1	1	0	31.8	5	43.2	0	0	0	0
chitto	shima	shi_chi	0.115294	1.77049	1.39935	1	1	wolf	3	1	M	MF	right	7	0	0	0	2.8	9.6	12.4	1e-05	0	1	1	0	33.8	2.8	9.6	0	0	0	0
chitto	shima	shi_chi	0.115294	1.77049	1.39935	1	1	wolf	3	3	M	MF	right	10.4	0	0	0	0	14.6	14.6	1e-05	0	1	1	0	39.4	0	0	0	0	0	14.6
shima	chitto	shi_chi	0.115294	1.77049	1.39935	0	1	wolf	1	1	F	MF	left	2.6	0	0	0	3.2	29.8	33	1e-05	0	1	1	0	31	3.2	29.8	0	0	0	0
shima	chitto	shi_chi	0.115294	1.77049	1.39935	0	1	wolf	1	2	F	MF	left	1	1.6	2	0	3	19.8	22.8	3.6	1	1	1	1	31.4	3	3.4	0	0	0	16.4
shima	chitto	shi_chi	0.115294	1.77049	1.39935	0	1	wolf	2	2	F	MF	right	1e-05	1	1.8	0	0	27.6	27.6	2.8	1	1	0	1	25.2	0	0	0	3.4	0	24.2
shima	chitto	shi_chi	0.115294	1.77049	1.39935	0	1	wolf	2	3	F	MF	right	3.4	0	0	0	17.2	26	43.2	1e-05	0	1	1	0	31.8	17.2	26	0	0	0	0
shima	chitto	shi_chi	0.115294	1.77049	1.39935	0	1	wolf	3	1	F	MF	left	1.2	1.6	0	0	3.2	9.2	12.4	1.6	1	1	1	1	33.8	3.2	9.2	0	0	0	0
shima	chitto	shi_chi	0.115294	1.77049	1.39935	0	1	wolf	3	3	F	MF	left	0.2	0	0	0	0	15	15	1e-05	0	1	1	0	39.4	0	0	0	0	0	15
aragorn	tala	tal_ara	0.164294	1.83471	1.53534	1	1	wolf	1	1	M	MF	right	6.8	0	0	0	0	27	27	1e-05	0	1	1	0	56.4	0	1	0	0	0	26
aragorn	tala	tal_ara	0.164294	1.83471	1.53534	1	1	wolf	1	2	M	MF	right	0.4	1.2	0	0	0.8	14.4	15.2	1.2	1	1	1	1	25.4	0.8	14.4	0	0	0	0
aragorn	tala	tal_ara	0.164294	1.83471	1.53534	1	1	wolf	2	1	M	MF	left	0.4	1.4	0	0	1.8	17.2	19	1.4	1	1	1	1	29.6	1.8	17.2	0	0	0	0
aragorn	tala	tal_ara	0.164294	1.83471	1.53534	1	1	wolf	2	3	M	MF	left	5	1	0	2.4	0	46.8	46.8	3.4	1	1	1	1	60	0	0	0	0	0	46.8
aragorn	tala	tal_ara	0.164294	1.83471	1.53534	1	1	wolf	3	1	M	MF	right	3	1.2	0	1.4	0	31.2	31.2	2.6	1	1	1	1	35.4	0	0	0	0	0	31.2
aragorn	tala	tal_ara	0.164294	1.83471	1.53534	1	1	wolf	3	2	M	MF	right	22	0	0	0	0	15.4	15.4	1e-05	0	1	1	0	49.8	0	15.4	0	0	0	0
tala	aragorn	tal_ara	0.164294	1.83471	1.53534	0	1	wolf	1	1	F	MF	right	9.4	0	0	0	0	25.6	25.6	1e-05	0	1	1	0	56.4	0	1	0	0	0	24.6
tala	aragorn	tal_ara	0.164294	1.83471	1.53534	0	1	wolf	1	2	F	MF	right	1e-05	0	0	0	7	8.2	15.2	1e-05	0	1	0	0	25.4	7	8.2	0	0	0	0
tala	aragorn	tal_ara	0.164294	1.83471	1.53534	0	1	wolf	2	1	F	MF	left	2.8	0	0	0	2.6	15.8	18.4	1e-05	0	1	1	0	29.6	2.6	15.8	0	0	0	0
tala	aragorn	tal_ara	0.164294	1.83471	1.53534	0	1	wolf	2	3	F	MF	left	7.8	0.6	0	0	0	46.8	46.8	0.6	1	1	1	1	60	0	0	0	0	0	46.8
tala	aragorn	tal_ara	0.164294	1.83471	1.53534	0	1	wolf	3	1	F	MF	right	7.8	0	0	0	0	30.8	30.8	1e-05	0	1	1	0	35.4	0	0	0	0	0	30.8
tala	aragorn	tal_ara	0.164294	1.83471	1.53534	0	1	wolf	3	2	F	MF	right	1.2	0	0	0	1	14.4	15.4	1e-05	0	1	1	0	49.8	1	14.4	0	0	0	0
asali	bora	bor_asa	0.20885	3.36986	1.75385	1	1	dog	1	1	M	MF	left	4.4	0	0	0	0	18.4	18.4	1e-05	0	1	1	0	32.6	0	10	0	8.4	0	0
asali	bora	bor_asa	0.20885	3.36986	1.75385	1	1	dog	1	3	M	MF	left	12.4	0	0	2.6	0	6.8	6.8	2.6	0	1	1	1	39.6	0	6.8	0	0	0	0
asali	bora	bor_asa	0.20885	3.36986	1.75385	1	1	dog	2	2	M	MF	right	1e-05	0	0	5	0	6	6	5	0	1	0	1	25.8	0	6	0	0	0	0
asali	bora	bor_asa	0.20885	3.36986	1.75385	1	1	dog	2	3	M	MF	right	1.2	0	0	1.8	0	14.2	14.2	1.8	0	1	1	1	34.2	0	8.2	0	6	0	0
asali	bora	bor_asa	0.20885	3.36986	1.75385	1	1	dog	3	1	M	MF	left	2	0	0	1.2	0	4.6	4.6	1.2	0	1	1	1	48.2	0	4.6	0	0	0	0
asali	bora	bor_asa	0.20885	3.36986	1.75385	1	1	dog	3	2	M	MF	left	6.8	0	0	0.2	0	15.6	15.6	0.2	0	1	1	1	122.6	0	8	0	7	0	0.6
bora	asali	bor_asa	0.20885	3.36986	1.75385	0	1	dog	1	1	F	MF	left	0.6	0	0	0	0	18.8	18.8	1e-05	0	1	1	0	32.6	0	10	0	8.8	0	0
bora	asali	bor_asa	0.20885	3.36986	1.75385	0	1	dog	1	3	F	MF	left	1e-05	0	0	0	0	7.2	7.2	1e-05	0	1	0	0	39.6	0	7.2	0	0	0	0
bora	asali	bor_asa	0.20885	3.36986	1.75385	0	1	dog	2	2	F	MF	right	6.6	0	0	0	0	6.2	6.2	1e-05	0	1	1	0	25.8	0	6.2	0	0	0	0
bora	asali	bor_asa	0.20885	3.36986	1.75385	0	1	dog	2	3	F	MF	right	5.4	0	0	0	0	14.6	14.6	1e-05	0	1	1	0	34.2	0	8.4	0	6.2	0	0
bora	asali	bor_asa	0.20885	3.36986	1.75385	0	1	dog	3	1	F	MF	left	8.2	0	0	0	0	4.6	4.6	1e-05	0	1	1	0	48.2	0	4.6	0	0	0	0
bora	asali	bor_asa	0.20885	3.36986	1.75385	0	1	dog	3	2	F	MF	left	5.8	0	0	0	0	15	15	1e-05	0	1	1	0	122.6	0	7.8	0	7.2	0	0
nanuk	yukon	yuk_nan	0.106533	0.674556	2.77273	1	1	wolf	1	1	M	MF	right	63.4	3.4	0.4	0	0	10.6	10.6	3.8	1	0	1	1	141.6	0	0	0	0	0	10.6
nanuk	yukon	yuk_nan	0.106533	0.674556	2.77273	1	1	wolf	1	2	M	MF	right	47	0	0	0	0	3.6	3.6	1e-05	0	0	1	0	67.2	0	3.6	0	0	0	0
nanuk	yukon	yuk_nan	0.106533	0.674556	2.77273	1	1	wolf	2	2	M	MF	left	43.2	5.2	0.2	0	0	8.4	8.4	5.4	1	0	1	1	61.8	0	2.4	0	0	0	6
nanuk	yukon	yuk_nan	0.106533	0.674556	2.77273	1	1	wolf	2	3	M	MF	left	35	2.6	0	0	0	4.2	4.2	2.6	0	1	1	1	68	0	4.2	0	0	0	0
nanuk	yukon	yuk_nan	0.106533	0.674556	2.77273	1	1	wolf	3	1	M	MF	right	46.6	0.8	0	0	0	3.6	3.6	0.8	0	0	1	1	59	0	3.6	0	0	0	0
nanuk	yukon	yuk_nan	0.106533	0.674556	2.77273	1	1	wolf	3	2	M	MF	right	84.8	1.8	4.2	0	0	11	11	6	1	1	1	1	99.6	0	0	0	2.6	0	8.4
yukon	nanuk	yuk_nan	0.106533	0.674556	2.77273	0	1	wolf	1	1	F	MF	right	1e-05	0	0	0	0	10.6	10.6	1e-05	0	1	0	0	141.6	0	0	0	0	0	10.6
yukon	nanuk	yuk_nan	0.106533	0.674556	2.77273	0	1	wolf	1	2	F	MF	right	1e-05	0	0	0	0	3.8	3.8	1e-05	0	0	0	0	67.2	0	3.8	0	0	0	0
yukon	nanuk	yuk_nan	0.106533	0.674556	2.77273	0	1	wolf	2	2	F	MF	left	1	0	0	0	0	8.4	8.4	1e-05	0	1	1	0	61.8	0	2.6	0	0	0	5.8
yukon	nanuk	yuk_nan	0.106533	0.674556	2.77273	0	1	wolf	2	3	F	MF	left	1e-05	0	0	0	0	3.8	3.8	1e-05	0	1	0	0	68	0	3.8	0	0	0	0
yukon	nanuk	yuk_nan	0.106533	0.674556	2.77273	0	1	wolf	3	1	F	MF	right	1e-05	0	0	0	0	3.6	3.6	1e-05	0	0	0	0	59	0	3.6	0	0	0	0
yukon	nanuk	yuk_nan	0.106533	0.674556	2.77273	0	1	wolf	3	2	F	MF	right	0.4	0	0	0	0.4	10.6	11	1e-05	0	1	1	0	99.6	0.4	0	0	2.2	0	8.4
nanuk	una	una_nan	0.16369	1.83234	2.95455	1	1	wolf	1	1	M	MF	left	117.2	10.8	0	0	0	39	39	10.8	1	1	1	1	135.8	0	0	0	0	0	39
nanuk	una	una_nan	0.16369	1.83234	2.95455	1	1	wolf	1	3	M	MF	left	96.6	5.2	14.2	0	0	3	3	19.4	0	1	1	1	147.2	0	3	0	0	0	0
nanuk	una	una_nan	0.16369	1.83234	2.95455	1	1	wolf	2	1	M	MF	right	53.2	0	1	0	0	8.8	8.8	1	0	0	1	1	79.6	0	8.8	0	0	0	0
nanuk	una	una_nan	0.16369	1.83234	2.95455	1	1	wolf	2	2	M	MF	right	43.6	0	0	0	0	13	13	1e-05	0	0	1	0	63.8	0	2	0	0	0	11
nanuk	una	una_nan	0.16369	1.83234	2.95455	1	1	wolf	3	2	M	MF	left	39.4	0	0	0	0	2.2	2.2	1e-05	0	0	1	0	52.2	0	2.2	0	0	0	0
nanuk	una	una_nan	0.16369	1.83234	2.95455	1	1	wolf	3	3	M	MF	left	37.8	1.4	1.4	0	0	10.6	10.6	2.8	0	1	1	1	77.2	0	0	0	0	0	10.6
una	nanuk	una_nan	0.16369	1.83234	2.95455	0	1	wolf	1	1	F	MF	left	1e-05	0	0	0	0	39.8	39.8	1e-05	0	1	0	0	135.8	0	0	0	0	0	39.8
una	nanuk	una_nan	0.16369	1.83234	2.95455	0	1	wolf	1	3	F	MF	left	1e-05	0	0	0	0	3.4	3.4	1e-05	0	1	0	0	147.2	0	3.4	0	0	0	0
una	nanuk	una_nan	0.16369	1.83234	2.95455	0	1	wolf	2	1	F	MF	right	1e-05	0	0	0	0.4	9	9.4	1e-05	0	0	0	0	79.6	0.4	9	0	0	0	0
una	nanuk	una_nan	0.16369	1.83234	2.95455	0	1	wolf	2	2	F	MF	right	1e-05	0	0	0	0	11.6	11.6	1e-05	0	0	0	0	63.8	0	2	0	0	0	9.6
una	nanuk	una_nan	0.16369	1.83234	2.95455	0	1	wolf	3	2	F	MF	left	1e-05	0	0	0	0	2.2	2.2	1e-05	0	0	0	0	52.2	0	2.2	0	0	0	0
una	nanuk	una_nan	0.16369	1.83234	2.95455	0	1	wolf	3	3	F	MF	left	1.8	0	0	0	0	9.8	9.8	1e-05	0	1	1	0	77.2	0	0	0	0	0	9.8
amarok	geronimo	ger_ama	0.23183	2.05	3	0	1	wolf	1	1	M	MM	left	2.4	0	1.6	0	2.2	10	12.2	1.6	0	1	1	1	12.8	2.2	10	0	0	0	0
amarok	geronimo	ger_ama	0.23183	2.05	3	0	1	wolf	1	3	M	MM	left	1.4	0	0	0	0	16.6	16.6	1e-05	0	1	1	0	24.6	0	4	0	1	0	11.6
amarok	geronimo	ger_ama	0.23183	2.05	3	0	1	wolf	2	1	M	MM	right	1e-05	0	0	5.2	0	12.2	12.2	5.2	0	1	0	1	100	0	2.8	0	0	0	9.4
amarok	geronimo	ger_ama	0.23183	2.05	3	0	1	wolf	2	3	M	MM	right	19.4	0	0	0	2.6	5	7.6	1e-05	0	1	1	0	100.8	2.6	5	0	0	0	0
amarok	geronimo	ger_ama	0.23183	2.05	3	0	1	wolf	3	1	M	MM	right	5	0	0	0	1	5.2	6.2	1e-05	0	1	1	0	29.2	1	5.2	0	0	0	0
amarok	geronimo	ger_ama	0.23183	2.05	3	0	1	wolf	3	2	M	MM	right	1e-05	0	0	0	1.6	11.8	13.4	1e-05	0	0	0	0	18.6	1.6	9.4	0	2.4	0	0
geronimo	amarok	ger_ama	0.23183	2.05	3	1	1	wolf	1	1	M	MM	right	0.8	1	0	0	0	12.2	12.2	1	1	1	1	1	12.8	0	12.2	0	0	0	0
geronimo	amarok	ger_ama	0.23183	2.05	3	1	1	wolf	1	3	M	MM	right	3.6	0.4	0	0	0	15.8	15.8	0.4	1	1	1	1	24.6	0	3.4	0	1	0	11.4
geronimo	amarok	ger_ama	0.23183	2.05	3	1	1	wolf	2	1	M	MM	left	24.4	5.4	0	7.2	0	12.2	12.2	12.6	1	1	1	1	100	0	2.8	0	0	0	9.4
geronimo	amarok	ger_ama	0.23183	2.05	3	1	1	wolf	2	3	M	MM	left	11.4	4.2	0	4	0	7.8	7.8	8.2	1	1	1	1	100.8	0	7.8	0	0	0	0
geronimo	amarok	ger_ama	0.23183	2.05	3	1	1	wolf	3	1	M	MM	right	1.6	0	0	1.8	0	6.2	6.2	1.8	0	1	1	1	29.2	0	6.2	0	0	0	0
geronimo	amarok	ger_ama	0.23183	2.05	3	1	1	wolf	3	2	M	MM	right	17	1	0	0	0	14.2	14.2	1	0	0	1	1	18.6	0	10.4	0	3.8	0	0
geronimo	kenai	ger_ken	0.113636	0.87	4	1	1	wolf	1	2	M	MM	right	3.8	0	1.2	0	0	20.2	20.2	1.2	1	1	1	1	31.4	0	3.6	0	0	0	16.6
geronimo	kenai	ger_ken	0.113636	0.87	4	1	1	wolf	1	3	M	MM	right	36	1.6	0.8	0	0	18.6	18.6	2.4	0	0	1	1	37.2	0	18.6	0	0	0	0
geronimo	kenai	ger_ken	0.113636	0.87	4	1	1	wolf	2	1	M	MM	left	14.4	1.2	0	0	0	22.2	22.2	1.2	0	0	1	1	16.2	0	22.2	0	0	0	0
geronimo	kenai	ger_ken	0.113636	0.87	4	1	1	wolf	2	2	M	MM	left	15.6	0	1.2	0	0	25.2	25.2	1.2	1	1	1	1	30.6	0	4.8	0	2.4	0	18
geronimo	kenai	ger_ken	0.113636	0.87	4	1	1	wolf	3	1	M	MM	left	1.6	1.4	0	0	0	23.2	23.2	1.4	1	1	1	1	18	0	23.2	0	0	0	0
geronimo	kenai	ger_ken	0.113636	0.87	4	1	1	wolf	3	3	M	MM	left	56.4	1.6	3	0	0	27	27	4.6	0	1	1	1	78	0	9.4	0	0	0	17.6
kenai	geronimo	ger_ken	0.113636	0.87	4	0	1	wolf	1	2	M	MM	right	3.6	0	0	0	0	20.2	20.2	1e-05	0	1	1	0	31.4	0	3.6	0	0	0	16.6
kenai	geronimo	ger_ken	0.113636	0.87	4	0	1	wolf	1	3	M	MM	right	1e-05	0	0	0	1.6	22.6	24.2	1e-05	0	0	0	0	37.2	1.6	22.6	0	0	0	0
kenai	geronimo	ger_ken	0.113636	0.87	4	0	1	wolf	2	1	M	MM	left	1e-05	0	0	0	1	20.6	21.6	1e-05	0	0	0	0	16.2	1	20.6	0	0	0	0
kenai	geronimo	ger_ken	0.113636	0.87	4	0	1	wolf	2	2	M	MM	left	1e-05	0	0	0	0	25.8	25.8	1e-05	0	1	0	0	30.6	0	4.8	0	2.4	0	18.6
kenai	geronimo	ger_ken	0.113636	0.87	4	0	1	wolf	3	1	M	MM	left	1e-05	0	0	0	1	21.8	22.8	1e-05	0	1	0	0	18	1	21.8	0	0	0	0
kenai	geronimo	ger_ken	0.113636	0.87	4	0	1	wolf	3	3	M	MM	left	1e-05	1.4	0	0	0	30	30	1.4	1	1	0	1	78	0	10	0	0	0	20
aragorn	kaspar	kas_ara	0.16147	2.03306	4.65079	0	1	wolf	1	2	M	MM	right	0.2	0	0	0	0	8.8	8.8	1e-05	0	1	1	0	45.2	0	0	0	0.8	0	8
aragorn	kaspar	kas_ara	0.16147	2.03306	4.65079	0	1	wolf	1	3	M	MM	right	1e-05	1.6	0	0	0	4.2	4.2	1.6	1	1	0	1	54.2	0	4.2	0	0	0	0
aragorn	kaspar	kas_ara	0.16147	2.03306	4.65079	0	1	wolf	2	1	M	MM	left	8.4	0	0	0	0	17.6	17.6	1e-05	0	1	1	0	37.6	0	1.4	0	9	0	7.2
aragorn	kaspar	kas_ara	0.16147	2.03306	4.65079	0	1	wolf	2	2	M	MM	left	1e-05	4.4	0	0	0	7.4	7.4	4.4	1	1	0	1	72.8	0	7.4	0	0	0	0
aragorn	kaspar	kas_ara	0.16147	2.03306	4.65079	0	1	wolf	3	1	M	MM	right	1e-05	2.8	0	0	0	24.6	24.6	2.8	1	1	0	1	39.6	0	24.6	0	0	0	0
aragorn	kaspar	kas_ara	0.16147	2.03306	4.65079	0	1	wolf	3	2	M	MM	right	1e-05	0	0	0	0	6.4	6.4	1e-05	0	1	0	0	25	0	0	0	0	0	6.4
kaspar	aragorn	kas_ara	0.16147	2.03306	4.65079	1	1	wolf	1	2	M	MM	right	10.6	1.2	2	1	0	8.8	8.8	4.2	1	1	1	1	45.2	0	0	0	0.4	0	8.4
kaspar	aragorn	kas_ara	0.16147	2.03306	4.65079	1	1	wolf	1	3	M	MM	right	25	0	5.8	0	0	4.2	4.2	5.8	1	1	1	1	54.2	0	4.2	0	0	0	0
kaspar	aragorn	kas_ara	0.16147	2.03306	4.65079	1	1	wolf	2	1	M	MM	left	1e-05	0	0	0	0	17.4	17.4	1e-05	0	1	0	0	37.6	0	1.4	0	8.8	0	7.2
kaspar	aragorn	kas_ara	0.16147	2.03306	4.65079	1	1	wolf	2	2	M	MM	left	27	9	8.4	0	0	7.4	7.4	17.4	1	1	1	1	72.8	0	7.4	0	0	0	0
kaspar	aragorn	kas_ara	0.16147	2.03306	4.65079	1	1	wolf	3	1	M	MM	right	25.6	1.2	2	0	0	24.6	24.6	3.2	1	1	1	1	39.6	0	24.6	0	0	0	0
kaspar	aragorn	kas_ara	0.16147	2.03306	4.65079	1	1	wolf	3	2	M	MM	right	5.6	5.2	0	0	0	6.4	6.4	5.2	0	1	1	1	25	0	0	0	0	0	6.4
kaspar	tala	tal_kas	0.177681	2.06557	6.18613	1	1	wolf	1	1	M	MF	left	5.2	0.8	0	0	0	29	29	0.8	1	1	1	1	33	0	3	0	8.8	0	17.2
kaspar	tala	tal_kas	0.177681	2.06557	6.18613	1	1	wolf	1	2	M	MF	left	0.8	0	0	0	1.2	12.8	14	1e-05	0	1	1	0	43	1.2	12.8	0	0	0	0
kaspar	tala	tal_kas	0.177681	2.06557	6.18613	1	1	wolf	2	1	M	MF	right	7	0	0	0	1.2	18.4	19.6	1e-05	0	1	1	0	46.2	1.2	18.4	0	0	0	0
kaspar	tala	tal_kas	0.177681	2.06557	6.18613	1	1	wolf	2	3	M	MF	right	5.4	1	6.4	0	2	26.8	28.8	7.4	1	1	1	1	49.8	1	2.6	1	24.2	0	0
kaspar	tala	tal_kas	0.177681	2.06557	6.18613	1	1	wolf	3	2	M	MF	left	6.4	0	0	0	1.2	9.2	10.4	1e-05	0	1	1	0	111.2	1.2	9.2	0	0	0	0
kaspar	tala	tal_kas	0.177681	2.06557	6.18613	1	1	wolf	3	3	M	MF	left	3.2	0.2	0	0	0	12.8	12.8	0.2	1	1	1	1	60.8	0	2.2	0	2.4	0	8.2
tala	kaspar	tal_kas	0.177681	2.06557	6.18613	0	1	wolf	1	1	F	MF	left	1e-05	0	0	0	0	29.6	29.6	1e-05	0	1	0	0	33	0	3	0	8.6	0	18
tala	kaspar	tal_kas	0.177681	2.06557	6.18613	0	1	wolf	1	2	F	MF	left	7.4	0	0	0	0	10.6	10.6	1e-05	0	1	1	0	43	0	10.6	0	0	0	0
tala	kaspar	tal_kas	0.177681	2.06557	6.18613	0	1	wolf	2	1	F	MF	right	1e-05	0	0	0	0	19.2	19.2	1e-05	0	1	0	0	46.2	0	19.2	0	0	0	0
tala	kaspar	tal_kas	0.177681	2.06557	6.18613	0	1	wolf	2	3	F	MF	right	1e-05	0	1	0	0.6	28.2	28.8	1	0	1	0	1	49.8	0	9.4	0.6	18.8	0	0
tala	kaspar	tal_kas	0.177681	2.06557	6.18613	0	1	wolf	3	2	F	MF	left	67.4	0	0	0	0	10.4	10.4	1e-05	0	1	1	0	111.2	0	10.4	0	0	0	0
tala	kaspar	tal_kas	0.177681	2.06557	6.18613	0	1	wolf	3	3	F	MF	left	40.2	0	0	0	0	13.8	13.8	1e-05	0	1	1	0	60.8	0	2.8	0	3.2	0	7.8
shima	tala	tal_shi	0.105682	0.694215	7.92074	0	1	wolf	1	1	F	FF	left	1e-05	0	0	0	0	11.4	11.4	1e-05	0	1	0	0	28.2	0	11.4	0	0	0	0
shima	tala	tal_shi	0.105682	0.694215	7.92074	0	1	wolf	1	2	F	FF	left	1e-05	0.4	0	0	0	33	33	0.4	1	1	0	1	59.6	0	1.8	0	0	0	31.2
shima	tala	tal_shi	0.105682	0.694215	7.92074	0	1	wolf	2	2	F	FF	right	8	1	0	0	1	30.6	31.6	1	1	1	1	1	31.8	1	5.8	0	1.8	0	23
shima	tala	tal_shi	0.105682	0.694215	7.92074	0	1	wolf	2	3	F	FF	right	1e-05	0	0	0	0	15.6	15.6	1e-05	0	1	0	0	58.2	0	15.6	0	0	0	0
shima	tala	tal_shi	0.105682	0.694215	7.92074	0	1	wolf	3	1	F	FF	left	1	0	0	0	0	53	53	1e-05	0	1	1	0	25.6	0	5.2	0	0	0	47.8
shima	tala	tal_shi	0.105682	0.694215	7.92074	0	1	wolf	3	3	F	FF	left	1.2	0	0	0	0	15	15	1e-05	0	1	1	0	26.8	0	15	0	0	0	0
tala	shima	tal_shi	0.105682	0.694215	7.92074	1	1	wolf	1	1	F	FF	left	16.4	4.8	0	0	0	11.4	11.4	4.8	1	1	1	1	28.2	0	11.4	0	0	0	0
tala	shima	tal_shi	0.105682	0.694215	7.92074	1	1	wolf	1	2	F	FF	left	25.8	4.6	0	2.4	0	33.2	33.2	7	1	1	1	1	59.6	0	1.8	0	0	0	31.4
tala	shima	tal_shi	0.105682	0.694215	7.92074	1	1	wolf	2	2	F	FF	right	3.4	1.6	0	0	0	31.6	31.6	1.6	1	1	1	1	31.8	0	6.8	0	1.8	0	23
tala	shima	tal_shi	0.105682	0.694215	7.92074	1	1	wolf	2	3	F	FF	right	19.6	6.8	0	0	2.2	13.4	15.6	6.8	1	1	1	1	58.2	2.2	13.4	0	0	0	0
tala	shima	tal_shi	0.105682	0.694215	7.92074	1	1	wolf	3	1	F	FF	left	12	1.2	0	0	0	53	53	1.2	0	1	1	1	25.6	0	5.2	0	0	0	47.8
tala	shima	tal_shi	0.105682	0.694215	7.92074	1	1	wolf	3	3	F	FF	left	6.4	1.8	0	0.6	0	14.8	14.8	2.4	1	1	1	1	26.8	0	14.8	0	0	0	0
chitto	tala	tal_chi	0.203744	4.04878	7.92074	0	1	wolf	1	1	M	MF	right	2.4	0	0	0	0.8	9.8	10.6	1e-05	0	1	1	0	20.2	0.8	9.8	0	0	0	0
chitto	tala	tal_chi	0.203744	4.04878	7.92074	0	1	wolf	1	2	M	MF	right	3	0	0	0	0	17.8	17.8	1e-05	0	1	1	0	39.6	0	6.2	0	0	0	11.6
chitto	tala	tal_chi	0.203744	4.04878	7.92074	0	1	wolf	2	2	M	MF	left	9.8	1	0	0	0	24	24	1	1	1	1	1	47	0	3.6	0	4.8	0	15.6
chitto	tala	tal_chi	0.203744	4.04878	7.92074	0	1	wolf	2	3	M	MF	left	1e-05	0	0	0	1.2	28	29.2	1e-05	0	1	0	0	20.4	1.2	28	0	0	0	0
chitto	tala	tal_chi	0.203744	4.04878	7.92074	0	1	wolf	3	1	M	MF	right	2.2	0	0	0	0	26.6	26.6	1e-05	0	1	1	0	63.6	0	6	0	5.8	0	14.8
chitto	tala	tal_chi	0.203744	4.04878	7.92074	0	1	wolf	3	2	M	MF	right	2.4	0	0	0	0.2	10.2	10.4	1e-05	0	1	1	0	22.4	0.2	10.2	0	0	0	0
tala	chitto	tal_chi	0.203744	4.04878	7.92074	1	1	wolf	1	1	F	MF	right	2.4	0	0	2	0	10.6	10.6	2	0	1	1	1	20.2	0	10.6	0	0	0	0
tala	chitto	tal_chi	0.203744	4.04878	7.92074	1	1	wolf	1	2	F	MF	right	1.6	0	0	0	0	16.4	16.4	1e-05	0	1	1	0	39.6	0	6.4	0	2	0	8
tala	chitto	tal_chi	0.203744	4.04878	7.92074	1	1	wolf	2	2	F	MF	left	2.8	0	0	0	0	23.8	23.8	1e-05	0	1	1	0	47	0	2.8	0	5.6	0	15.4
tala	chitto	tal_chi	0.203744	4.04878	7.92074	1	1	wolf	2	3	F	MF	left	2.8	2.2	0	0	0	28.8	28.8	2.2	1	1	1	1	20.4	0	28.8	0	0	0	0
tala	chitto	tal_chi	0.203744	4.04878	7.92074	1	1	wolf	3	1	F	MF	right	1e-05	0	0	0	0	26	26	1e-05	0	1	0	0	63.6	0	5.8	0	5.6	0	14.6
tala	chitto	tal_chi	0.203744	4.04878	7.92074	1	1	wolf	3	2	F	MF	right	0.6	0	0	2	0	10.8	10.8	2	0	1	1	1	22.4	0	10.8	0	0	0	0
aragorn	chitto	ara_chi	0.129105	2.11475	8.05673	1	1	wolf	1	2	M	MM	right	0.2	0	0	1.2	0	9.4	9.4	1.2	0	1	1	1	33.2	0	9.4	0	0	0	0
aragorn	chitto	ara_chi	0.129105	2.11475	8.05673	1	1	wolf	1	3	M	MM	right	22.2	1	0	0	0.4	29.6	30	1	1	1	1	1	37.8	0.4	11.4	0	16	0	2.2
aragorn	chitto	ara_chi	0.129105	2.11475	8.05673	1	1	wolf	2	1	M	MM	left	1	0	0	0	1	12.4	13.4	1e-05	0	1	1	0	22.4	1	12.4	0	0	0	0
aragorn	chitto	ara_chi	0.129105	2.11475	8.05673	1	1	wolf	2	3	M	MM	left	7.2	4	0	0	0	30.6	30.6	4	1	1	1	1	27.2	0	11.2	0	0	0	19.4
aragorn	chitto	ara_chi	0.129105	2.11475	8.05673	1	1	wolf	3	1	M	MM	right	0.4	1.6	0	0	0	9.6	9.6	1.6	1	1	1	1	22	0	0	0	0	0	9.6
aragorn	chitto	ara_chi	0.129105	2.11475	8.05673	1	1	wolf	3	2	M	MM	right	1.6	0.6	0	0	0	19.8	19.8	0.6	1	1	1	1	36.2	0	19.8	0	0	0	0
chitto	aragorn	ara_chi	0.129105	2.11475	8.05673	0	1	wolf	1	2	M	MM	right	11.2	0.6	0	0.4	4.8	4.8	9.6	1	0	1	1	1	33.2	4.8	4.8	0	0	0	0
chitto	aragorn	ara_chi	0.129105	2.11475	8.05673	0	1	wolf	1	3	M	MM	right	1e-05	0	0	1	6.8	22.2	29	1	0	1	0	1	37.8	3	8.2	3.8	12.2	0	1.8
chitto	aragorn	ara_chi	0.129105	2.11475	8.05673	0	1	wolf	2	1	M	MM	left	5.4	0	0	0	1.6	11.6	13.2	1e-05	0	1	1	0	22.4	1.6	11.6	0	0	0	0
chitto	aragorn	ara_chi	0.129105	2.11475	8.05673	0	1	wolf	2	3	M	MM	left	0.6	3	0	0	6.8	29.8	36.6	3	1	1	1	1	27.2	6.8	10	0	0	0	19.8
chitto	aragorn	ara_chi	0.129105	2.11475	8.05673	0	1	wolf	3	1	M	MM	right	2.4	1.4	0	0	0	9.2	9.2	1.4	1	1	1	1	22	0	0	0	0	0	9.2
chitto	aragorn	ara_chi	0.129105	2.11475	8.05673	0	1	wolf	3	2	M	MM	right	1.6	3.2	0	0	1.8	16.4	18.2	3.2	1	1	1	1	36.2	1.8	16.4	0	0	0	0
aragorn	shima	shi_ara	0.102924	1.5	9.45608	1	1	wolf	1	1	M	MF	left	18.4	2.2	0	0	3.2	9.6	12.8	2.2	1	1	1	1	32	3.2	9.6	0	0	0	0
aragorn	shima	shi_ara	0.102924	1.5	9.45608	1	1	wolf	1	3	M	MF	left	11.6	0	0	0	0	14	14	1e-05	0	1	1	0	31.6	0	0	0	0	0	14
aragorn	shima	shi_ara	0.102924	1.5	9.45608	1	1	wolf	2	2	M	MF	right	3.4	0	0	0	0	1e-05	1e-05	1e-05	0	1	1	0	19.6	0	0	0	0	0	0
aragorn	shima	shi_ara	0.102924	1.5	9.45608	1	1	wolf	2	3	M	MF	right	1e-05	2.6	0	0	0	1e-05	1e-05	2.6	1	1	0	1	11.8	0	0	0	0	0	0
aragorn	shima	shi_ara	0.102924	1.5	9.45608	1	1	wolf	3	1	M	MF	left	6.8	1	0	0	0	1e-05	1e-05	1	1	1	1	1	14.4	0	0	0	0	0	0
aragorn	shima	shi_ara	0.102924	1.5	9.45608	1	1	wolf	3	3	M	MF	left	20.4	1.6	0	0	0	23.8	23.8	1.6	1	1	1	1	42.8	0	0	0	0	0	23.8
shima	aragorn	shi_ara	0.102924	1.5	9.45608	0	1	wolf	1	1	F	MF	left	1e-05	0	0	0	0	12.8	12.8	1e-05	0	1	0	0	32	0	12.8	0	0	0	0
shima	aragorn	shi_ara	0.102924	1.5	9.45608	0	1	wolf	1	3	F	MF	left	2.6	0	0	0	0	13.6	13.6	1e-05	0	1	1	0	31.6	0	0	0	0	0	13.6
shima	aragorn	shi_ara	0.102924	1.5	9.45608	0	1	wolf	2	2	F	MF	right	0.8	0	0	0.6	0	1e-05	1e-05	0.6	0	1	1	1	19.6	0	0	0	0	0	0
shima	aragorn	shi_ara	0.102924	1.5	9.45608	0	1	wolf	2	3	F	MF	right	1.4	0	0	0.6	0	1e-05	1e-05	0.6	0	1	1	1	11.8	0	0	0	0	0	0
shima	aragorn	shi_ara	0.102924	1.5	9.45608	0	1	wolf	3	1	F	MF	left	1e-05	0	0	0.6	0	1e-05	1e-05	0.6	0	1	0	1	14.4	0	0	0	0	0	0
shima	aragorn	shi_ara	0.102924	1.5	9.45608	0	1	wolf	3	3	F	MF	left	6.2	0	0	0	0	24	24	1e-05	0	1	1	0	42.8	0	0	0	0	0	24
chitto	kaspar	kas_chi	0.109742	1.31707	12.7075	0	1	wolf	1	1	M	MM	left	13.6	0	0	0	3.8	1e-05	3.80001	1e-05	0	1	1	0	48	3.8	0	0	0	0	0
chitto	kaspar	kas_chi	0.109742	1.31707	12.7075	0	1	wolf	1	3	M	MM	left	1.2	0.8	0	0	0	1e-05	1e-05	0.8	1	1	1	1	19.4	0	0	0	0	0	0
chitto	kaspar	kas_chi	0.109742	1.31707	12.7075	0	1	wolf	2	1	M	MM	right	5	1.8	0	0	3.8	1e-05	3.80001	1.8	1	1	1	1	27.2	3.8	0	0	0	0	0
chitto	kaspar	kas_chi	0.109742	1.31707	12.7075	0	1	wolf	2	2	M	MM	right	12	0	0	0	0	15.6	15.6	1e-05	0	1	1	0	62.8	0	0	0	0	0	15.6
chitto	kaspar	kas_chi	0.109742	1.31707	12.7075	0	1	wolf	3	2	M	MM	left	13.2	0	0	0	0	1e-05	1e-05	1e-05	0	1	1	0	46.2	0	0	0	0	0	0
chitto	kaspar	kas_chi	0.109742	1.31707	12.7075	0	1	wolf	3	3	M	MM	left	1.4	0	0	0.4	2	2.8	4.8	0.4	0	1	1	1	19.6	0	0	2	0	0	2.8
kaspar	chitto	kas_chi	0.109742	1.31707	12.7075	1	1	wolf	1	1	M	MM	left	1e-05	0	0	0	0	3.2	3.2	1e-05	0	1	0	0	48	0	3.2	0	0	0	0
kaspar	chitto	kas_chi	0.109742	1.31707	12.7075	1	1	wolf	1	3	M	MM	left	1e-05	7	0	0	0	1e-05	1e-05	7	1	1	0	1	19.4	0	0	0	0	0	0
kaspar	chitto	kas_chi	0.109742	1.31707	12.7075	1	1	wolf	2	1	M	MM	right	1	2.6	0	1.4	0	3.8	3.8	4	1	1	1	1	27.2	0	3.8	0	0	0	0
kaspar	chitto	kas_chi	0.109742	1.31707	12.7075	1	1	wolf	2	2	M	MM	right	1e-05	0	0	0	0	15	15	1e-05	0	1	0	0	62.8	0	0	0	0	0	15
kaspar	chitto	kas_chi	0.109742	1.31707	12.7075	1	1	wolf	3	2	M	MM	left	1e-05	0	0	0	0	1e-05	1e-05	1e-05	0	1	0	0	46.2	0	0	0	0	0	0
kaspar	chitto	kas_chi	0.109742	1.31707	12.7075	1	1	wolf	3	3	M	MM	left	1	1	0	0	0	5.4	5.4	1	1	1	1	1	19.6	0	0	0	2.2	0	3.2
kaspar	shima	shi_kas	0.100578	2.08264	14.1069	1	1	wolf	1	1	M	MF	left	7	0	0	0	0	22	22	1e-05	0	1	1	0	21.8	0	22	0	0	0	0
kaspar	shima	shi_kas	0.100578	2.08264	14.1069	1	1	wolf	1	2	M	MF	left	0.4	0	0	1	0	29.8	29.8	1	0	1	1	1	9.8	0	0	0	0	0	29.8
kaspar	shima	shi_kas	0.100578	2.08264	14.1069	1	1	wolf	2	1	M	MF	right	0.8	0	0	0	0	18.6	18.6	1e-05	0	1	1	0	23.8	0	18.6	0	0	0	0
kaspar	shima	shi_kas	0.100578	2.08264	14.1069	1	1	wolf	2	3	M	MF	right	0.8	0	0	0.4	0	1e-05	1e-05	0.4	0	1	1	1	10.2	0	0	0	0	0	0
kaspar	shima	shi_kas	0.100578	2.08264	14.1069	1	1	wolf	3	1	M	MF	left	1.4	0	0	0.6	0	15.4	15.4	0.6	0	1	1	1	27.6	0	0	0	0	0	15.4
kaspar	shima	shi_kas	0.100578	2.08264	14.1069	1	1	wolf	3	2	M	MF	left	1e-05	0	0	0	0	1e-05	1e-05	1e-05	0	1	0	0	7.6	0	0	0	0	0	0
shima	kaspar	shi_kas	0.100578	2.08264	14.1069	0	1	wolf	1	1	F	MF	left	1	0	0	0	0	21.2	21.2	1e-05	0	1	1	0	21.8	0	21.2	0	0	0	0
shima	kaspar	shi_kas	0.100578	2.08264	14.1069	0	1	wolf	1	2	F	MF	left	0.8	0	0	0	0	29.8	29.8	1e-05	0	1	1	0	9.8	0	0	0	0	0	29.8
shima	kaspar	shi_kas	0.100578	2.08264	14.1069	0	1	wolf	2	1	F	MF	right	1	0	0	0	3.4	15	18.4	1e-05	0	1	1	0	23.8	3.4	15	0	0	0	0
shima	kaspar	shi_kas	0.100578	2.08264	14.1069	0	1	wolf	2	3	F	MF	right	1e-05	0	0	0.4	0	1e-05	1e-05	0.4	0	1	0	1	10.2	0	0	0	0	0	0
shima	kaspar	shi_kas	0.100578	2.08264	14.1069	0	1	wolf	3	1	F	MF	left	1e-05	0	0	0	0	15.4	15.4	1e-05	0	1	0	0	27.6	0	0	0	0	0	15.4
shima	kaspar	shi_kas	0.100578	2.08264	14.1069	0	1	wolf	3	2	F	MF	left	1e-05	0	0	0	0	1e-05	1e-05	1e-05	0	1	0	0	7.6	0	0	0	0	0	0
binti	maisha	bin_mai	NA	NA	NA	NA	1_2	dog	1	1	F	MF	right	5	0.4	0	0	0	10.4	10.4	0.4	0	1	1	1	28.8	0	3.4	0	5.8	0	1.2
binti	maisha	bin_mai	NA	NA	NA	NA	1_2	dog	1	3	F	MF	right	20.4	0.2	0	0	0	7.2	7.2	0.2	0	0	1	1	33.6	0	7.2	0	0	0	0
binti	maisha	bin_mai	NA	NA	NA	NA	1_2	dog	2	2	F	MF	left	4.6	0	0	0	0	12.2	12.2	1e-05	0	1	1	0	24.8	0	0	0	4	0	8.2
binti	maisha	bin_mai	NA	NA	NA	NA	1_2	dog	2	3	F	MF	left	1e-05	0	0	1.8	0	5.2	5.2	1.8	0	1	0	1	16.6	0	5.2	0	0	0	0
binti	maisha	bin_mai	NA	NA	NA	NA	1_2	dog	3	1	F	MF	right	3.8	1.6	0	0	0	5	5	1.6	1	1	1	1	14.6	0	5	0	0	0	0
binti	maisha	bin_mai	NA	NA	NA	NA	1_2	dog	3	3	F	MF	right	1.4	0	0	0	0	13.2	13.2	1e-05	0	1	1	0	22	0	6.6	0	6.6	0	0
maisha	binti	bin_mai	NA	NA	NA	NA	1_2	dog	1	1	M	MF	right	0.4	0	0	0	0	11.6	11.6	1e-05	0	1	1	0	28.8	0	3.4	0	7.6	0	0.6
maisha	binti	bin_mai	NA	NA	NA	NA	1_2	dog	1	3	M	MF	right	1e-05	0	0	0	0	7.2	7.2	1e-05	0	0	0	0	33.6	0	7.2	0	0	0	0
maisha	binti	bin_mai	NA	NA	NA	NA	1_2	dog	2	2	M	MF	left	1e-05	0	0	0	0	12.4	12.4	1e-05	0	1	0	0	24.8	0	0	0	4	0	8.4
maisha	binti	bin_mai	NA	NA	NA	NA	1_2	dog	2	3	M	MF	left	3.4	0	0	0	0	5.6	5.6	1e-05	0	1	1	0	16.6	0	5.6	0	0	0	0
maisha	binti	bin_mai	NA	NA	NA	NA	1_2	dog	3	1	M	MF	right	1e-05	0.8	0	0	0	5.2	5.2	0.8	0	1	0	1	14.6	0	5.2	0	0	0	0
maisha	binti	bin_mai	NA	NA	NA	NA	1_2	dog	3	3	M	MF	right	0.6	0	0	0	0	13.2	13.2	1e-05	0	1	1	0	22	0	6.6	0	6.6	0	0
geronimo	yukon	yuk-ger	0.22	0.52	3	1	2	wolf	1	1	M	MF	right	21	0	0	0	0	1e-05	1e-05	1e-05	0	0	1	0	22	NA	NA	NA	NA	NA	NA
geronimo	yukon	yuk-ger	0.22	0.52	3	1	2	wolf	1	1	M	MF	right	0.6	0.6	0.8	0	0	13.8	13.8	1.4	0	1	1	1	16.8	NA	NA	NA	NA	NA	NA
geronimo	yukon	yuk-ger	0.22	0.52	3	1	2	wolf	2	1	M	MF	left	105.2	2.6	0.6	0	3	11	14	3.2	1	1	1	1	120.4	NA	NA	NA	NA	NA	NA
geronimo	yukon	yuk-ger	0.22	0.52	3	1	2	wolf	2	1	M	MF	left	2.2	1.8	0.8	0	1	15.2	16.2	2.6	1	1	1	1	21.2	NA	NA	NA	NA	NA	NA
geronimo	yukon	yuk-ger	0.22	0.52	3	1	2	wolf	3	2	M	MF	right	44.8	0	0	0	0	1e-05	1e-05	1e-05	0	0	1	0	46.2	NA	NA	NA	NA	NA	NA
geronimo	yukon	yuk-ger	0.22	0.52	3	1	2	wolf	3	2	M	MF	right	6.8	1.4	0	0	0	18.8	18.8	1.4	0	1	1	1	29	NA	NA	NA	NA	NA	NA
yukon	geronimo	yuk-ger	0.22	0.52	3	0	2	wolf	1	1	F	MF	right	1e-05	0	0	0	0	1e-05	1e-05	1e-05	0	0	0	0	22	NA	NA	NA	NA	NA	NA
yukon	geronimo	yuk-ger	0.22	0.52	3	0	2	wolf	1	1	F	MF	right	1e-05	0	0	0	0	13.8	13.8	1e-05	0	1	0	0	16.8	NA	NA	NA	NA	NA	NA
yukon	geronimo	yuk-ger	0.22	0.52	3	0	2	wolf	2	1	F	MF	left	1e-05	1.2	0	0	1.2	12.8	14	1.2	1	1	0	1	120.4	NA	NA	NA	NA	NA	NA
yukon	geronimo	yuk-ger	0.22	0.52	3	0	2	wolf	2	1	F	MF	left	1e-05	0	0	0	0	16.8	16.8	1e-05	0	1	0	0	21.2	NA	NA	NA	NA	NA	NA
yukon	geronimo	yuk-ger	0.22	0.52	3	0	2	wolf	3	2	F	MF	right	1e-05	0	0	0	0	1e-05	1e-05	1e-05	0	0	0	0	46.2	NA	NA	NA	NA	NA	NA
yukon	geronimo	yuk-ger	0.22	0.52	3	0	2	wolf	3	2	F	MF	right	1e-05	0	0	0	0	18.8	18.8	1e-05	0	1	0	0	29	NA	NA	NA	NA	NA	NA
wamblee	yukon	yuk-wam	0.09	0.91	3	1	2	wolf	3	1	M	MF	right	35.2	1.2	0	0	0	1e-05	1e-05	1.2	0	0	1	1	36.4	NA	NA	NA	NA	NA	NA
wamblee	yukon	yuk-wam	0.09	0.91	3	1	2	wolf	3	2	M	MF	right	15.6	4.4	1.4	0	0	17.4	17.4	5.8	0	1	1	1	44.8	NA	NA	NA	NA	NA	NA
wamblee	yukon	yuk-wam	0.09	0.91	3	1	2	wolf	1	1	M	MF	left	1e-05	0.6	0	0	0	29.4	29.4	0.6	0	1	0	1	35.6	NA	NA	NA	NA	NA	NA
wamblee	yukon	yuk-wam	0.09	0.91	3	1	2	wolf	1	3	M	MF	left	26.6	0.4	0	0	0	1e-05	1e-05	0.4	0	0	1	1	28.4	NA	NA	NA	NA	NA	NA
wamblee	yukon	yuk-wam	0.09	0.91	3	1	2	wolf	2	2	M	MF	right	20.2	3.4	1.6	0	3.8	1e-05	3.80001	5	1	0	1	1	25.8	NA	NA	NA	NA	NA	NA
wamblee	yukon	yuk-wam	0.09	0.91	3	1	2	wolf	2	2	M	MF	right	29.2	8.4	2.4	0	2	108	110	10.8	1	1	1	1	147	NA	NA	NA	NA	NA	NA
yukon	wamblee	yuk-wam	0.09	0.91	3	0	2	wolf	3	1	F	MF	right	1e-05	0	0	0	0	1e-05	1e-05	1e-05	0	0	0	0	36.4	NA	NA	NA	NA	NA	NA
yukon	wamblee	yuk-wam	0.09	0.91	3	0	2	wolf	3	2	F	MF	right	0.4	0	0	0	0	17.4	17.4	1e-05	0	1	1	0	44.8	NA	NA	NA	NA	NA	NA
yukon	wamblee	yuk-wam	0.09	0.91	3	0	2	wolf	1	1	F	MF	left	5	0.8	0	0	0	29.4	29.4	0.8	0	1	1	1	35.6	NA	NA	NA	NA	NA	NA
yukon	wamblee	yuk-wam	0.09	0.91	3	0	2	wolf	1	3	F	MF	left	1e-05	0	0	0	0	1e-05	1e-05	1e-05	0	0	0	0	28.4	NA	NA	NA	NA	NA	NA
yukon	wamblee	yuk-wam	0.09	0.91	3	0	2	wolf	2	2	F	MF	right	1	0	0	0	0	3	3	1e-05	0	1	1	0	25.8	NA	NA	NA	NA	NA	NA
yukon	wamblee	yuk-wam	0.09	0.91	3	0	2	wolf	2	2	F	MF	right	1e-05	0.6	0	0	0	109.2	109.2	0.6	0	1	0	1	147	NA	NA	NA	NA	NA	NA
