# Supplementary material for: The influence of social relationship on food tolerance in wolves and dogs
Source: Behav Ecol Sociobiol. 2017 Jun 30;71(7):107. doi: 10.1007/s00265-017-2339-8 (PMC5493712; doi:10.1007/s00265-017-2339-8)
Supplement: Supplementary file 6 — (XLSX 100 kb). [file 265_2017_2339_MOESM6_ESM.xlsx]

## Sheet: Sheet1
species	pack	dyad	subject	obs_period	sex_composition	sex	no_indivs	proximity	affiliation	ordinal_rank	dominant	session	date	position	non_dyadic	silent_cofeeding_dur	silent_cofeeding_bin	comm_cofeeding_dur	comm_cofeeding_bin	cofeeding_dur	cofeeding_bin	feeding_alone_dur	feeding_alone_bin	aggression_dur	aggression_freq	aggression_bin	arrive_first_bin	defending_freq	defending_bin	scrounging_dur	scrounging_bin	waiting_dur	waiting_bin	begging_dur	begging_bin	less_1bodylength	1to5_bodylength	more10bodylength	latency_eat
wolf	geronimo_1	ger-ama	geronimo	1	MM	M	3	0.23183	2.05	1	1	1	3.9.13	lying	1	16.6	1	0	0	16.6	1	0.0001	0	0.0001	0	0	1	0	0	59.4	1	326	1	0.0001	0	5	14	0	3.6
wolf	geronimo_1	ger-ama	amarok	1	MM	M	3	0.23183	2.05	2	0	1	3.9.13	lying	1	13.2	1	0	0	13.2	1	1513.2	1	83.8	34	1	0	0	0	0.0001	0	0.0001	0	0.0001	0	23	0	0	4
wolf	geronimo_1	ger-ken	geronimo	1	MM	M	3	0.113636	0.87	1	1	1	3.9.13	lying	0	0.0001	0	0	0	0.0001	0	NA	NA	14.2	6	1	NA	0	0	NA	NA	0.0001	0	0.0001	0	NA	NA	NA	NA
wolf	geronimo_1	ger-ken	kenai	1	MM	M	3	0.113636	0.87	3	0	1	3.9.13	lying	1	0.0001	0	1.2	1	1.2001	1	0.0001	0	0.0001	39	0	0	0	0	39.8	1	0.0001	0	0.0001	0	25	0	0	6.6
wolf	geronimo_1	ama-ken	amarok	1	MM	M	3	0.161458	1.35	2	0	1	3.9.13	lying	0	0.0001	0	0	0	0.0001	0	NA	NA	8	3	1	NA	0	0	NA	NA	0.0001	0	0.0001	0	NA	NA	NA	NA
wolf	geronimo_1	ama-ken	kenai	1	MM	M	3	0.161458	1.35	3	0	1	3.9.13	lying	0	0.0001	0	1.2	1	1.2001	1	NA	NA	0.0001	4	0	NA	0	0	NA	NA	61.6	1	0.0001	0	NA	NA	NA	NA
wolf	geronimo_1	ger-ama	geronimo	1	MM	M	3	0.23183	2.05	1	1	2	20.3.14	hanging	1	87.2	1	0	0	87.2	1	89.2	1	0.0001	0	0	1	0	0	1075	1	68.2	1	0.0001	0	1	12	5	2.8
wolf	geronimo_1	ger-ama	amarok	1	MM	M	3	0.23183	2.05	2	0	2	20.3.14	hanging	1	87.2	1	0	0	87.2	1	1608.8	1	0.0001	0	0	0	0	0	127.2	1	4.4	1	0.0001	0	18	2	0	3.2
wolf	geronimo_1	ger-ken	geronimo	1	MM	M	3	0.113636	0.87	1	1	2	20.3.14	hanging	0	19.8	1	0	0	19.8	1	NA	NA	14.2	3	1	NA	0	0	NA	NA	7.8	1	0.0001	0	NA	NA	NA	NA
wolf	geronimo_1	ger-ken	kenai	1	MM	M	3	0.113636	0.87	3	0	2	20.3.14	hanging	1	19.8	1	0	0	19.8	1	1.8	1	0.0001	0	0	0	0	0	781	1	11.2	1	0.0001	0	0	2	14	3.2
wolf	geronimo_1	ama-ken	amarok	1	MM	M	3	0.161458	1.35	2	0	2	20.3.14	hanging	0	21.4	1	0	0	21.4	1	NA	NA	0.0001	0	0	NA	0	0	NA	NA	6.2	1	0.0001	0	NA	NA	NA	NA
wolf	geronimo_1	ama-ken	kenai	1	MM	M	3	0.161458	1.35	3	0	2	20.3.14	hanging	0	21.4	1	0	0	21.4	1	NA	NA	0.0001	0	0	NA	0	0	NA	NA	9.2	1	0.0001	0	NA	NA	NA	NA
wolf	geronimo_1	ger-ama	geronimo	2	MM	M	3	0.33	3.45	1	1	3	8.5.14	lying	1	2.2	1	15	1	17.2	1	0.0001	0	0.0001	0	0	0	0	0	446.8	1	80.2	1	0.0001	0	0	16	1	1.4
wolf	geronimo_1	ger-ama	amarok	2	MM	M	3	0.33	3.45	2	0	3	8.5.14	lying	1	2	1	15	1	17	1	2376.8	1	14.8	2	1	1	0	0	0.0001	0	0.0001	0	0.0001	0	20	0	0	1.4
wolf	geronimo_1	ger-ken	geronimo	2	MM	M	3	0.13	0.5	1	1	3	8.5.14	lying	0	0.8	1	10	1	10.8	1	NA	NA	10.6	3	1	NA	0	0	NA	NA	0.0001	0	0.0001	0	NA	NA	NA	NA
wolf	geronimo_1	ger-ken	kenai	2	MM	M	3	0.13	0.5	3	0	3	8.5.14	lying	1	10.8	1	0	0	10.8	1	94.4	1	0.0001	0	0	0	0	0	1186.2	1	0.0001	0	0.0001	0	0	2	17	3
wolf	geronimo_1	ama-ken	amarok	2	MM	M	3	0.1	1.08	2	0	3	8.5.14	lying	0	3	1	12.6	1	15.6	1	NA	NA	0.0001	0	0	NA	0	0	NA	NA	0.0001	0	0.0001	0	NA	NA	NA	NA
wolf	geronimo_1	ama-ken	kenai	2	MM	M	3	0.1	1.08	3	0	3	8.5.14	lying	0	15.6	1	0	0	15.6	1	NA	NA	0.0001	0	0	NA	0	0	NA	NA	13.4	1	0.0001	0	NA	NA	NA	NA
wolf	geronimo_1	ger-ama	geronimo	2	MM	M	3	0.33	3.45	1	1	4	22.5.14	lying	1	32.2	1	0	0	32.2	1	22.4	1	1.6	0	1	1	0	0	20.2	1	64	1	0.0001	0	0	6	13	1.2
wolf	geronimo_1	ger-ama	amarok	2	MM	M	3	0.33	3.45	2	0	4	22.5.14	lying	1	32.2	1	0	0	32.2	1	789.6	1	0.0001	2	0	0	0	0	2.2	1	0.0001	0	0.0001	0	9	2	9	2.4
wolf	geronimo_1	ger-ken	geronimo	2	MM	M	3	0.13	0.5	1	1	4	22.5.14	lying	0	0.6	1	0	0	0.6	1	NA	NA	1.6	1	1	NA	0	0	NA	NA	0.0001	0	0.0001	0	NA	NA	NA	NA
wolf	geronimo_1	ger-ken	kenai	2	MM	M	3	0.13	0.5	3	0	4	22.5.14	lying	1	0.6	1	0	0	0.6	1	0.0001	0	0.0001	0	0	0	0	0	20.4	1	0.0001	0	0.0001	0	0	1	19	2.4
wolf	geronimo_1	ama-ken	amarok	2	MM	M	3	0.1	1.08	2	0	4	22.5.14	lying	0	1.8	1	0	0	1.8	1	NA	NA	1.2	0	1	NA	0	0	NA	NA	0.0001	0	0.0001	0	NA	NA	NA	NA
wolf	geronimo_1	ama-ken	kenai	2	MM	M	3	0.1	1.08	3	0	4	22.5.14	lying	0	1.8	1	0	0	1.8	1	NA	NA	0.0001	0	0	NA	0	0	NA	NA	0.0001	0	0.0001	0	NA	NA	NA	NA
wolf	geronimo_1	ger-ama	geronimo	2	MM	M	3	0.33	3.45	1	1	5	12.6.14	lying	1	55.8	1	0	0	55.8	1	11.6	1	0.0001	1	0	0	0	0	283.2	1	51.2	1	0.0001	0	4	8	5	8.6
wolf	geronimo_1	ger-ama	amarok	2	MM	M	3	0.33	3.45	2	0	5	12.6.14	lying	1	55.8	1	0	0	55.8	1	2199.4	1	19.2	0	1	1	0	0	0.0001	0	0.0001	0	0.0001	0	20	0	0	1.8
wolf	geronimo_1	ger-ken	geronimo	2	MM	M	3	0.13	0.5	1	1	5	12.6.14	lying	0	0.0001	0	0	0	0.0001	0	NA	NA	81.8	1	1	NA	3	1	NA	NA	0.0001	0	0.0001	0	NA	NA	NA	NA
wolf	geronimo_1	ger-ken	kenai	2	MM	M	3	0.13	0.5	3	0	5	12.6.14	lying	1	0.0001	0	0	0	0.0001	0	0.0001	0	0.0001	0	0	0	0	0	628.4	1	0.0001	0	0.0001	0	1	4	13	2400
wolf	geronimo_1	ama-ken	amarok	2	MM	M	3	0.1	1.08	2	0	5	12.6.14	lying	0	0.0001	0	0	0	0.0001	0	NA	NA	11.8	1	1	NA	0	0	NA	NA	0.0001	0	0.0001	0	NA	NA	NA	NA
wolf	geronimo_1	ama-ken	kenai	2	MM	M	3	0.1	1.08	3	0	5	12.6.14	lying	0	0.0001	0	0	0	0.0001	0	NA	NA	0.0001	0	0	NA	0	0	NA	NA	38	1	0.0001	0	NA	NA	NA	NA
wolf	geronimo_1	ger-ama	geronimo	2	MM	M	3	0.33	3.45	1	1	6	13.11.14	lying	1	5	1	1.8	1	6.8	1	0.0001	0	0.0001	0	0	NA	0	0	3.2	1	13.2	1	0.0001	0	0	11	6	0.1
wolf	geronimo_1	ger-ama	amarok	2	MM	M	3	0.33	3.45	2	0	6	13.11.14	lying	1	5	1	1.8	1	6.8	1	387.6	1	5.4	1	1	NA	1	1	0.0001	0	0.0001	0	0.0001	0	8	12	0	0.1
wolf	geronimo_1	ger-ken	geronimo	2	MM	M	3	0.13	0.5	1	1	6	13.11.14	lying	0	0.0001	0	1.8	1	1.8001	1	NA	NA	0.8	21	1	NA	0	0	NA	NA	0.0001	0	0.0001	0	NA	NA	NA	NA
wolf	geronimo_1	ger-ken	kenai	2	MM	M	3	0.13	0.5	3	0	6	13.11.14	lying	1	0.0001	0	1.8	1	1.8001	1	0.0001	0	0.0001	0	0	NA	0	0	0.0001	0	0.0001	0	0.0001	0	0	0	20	1.6
wolf	geronimo_1	ama-ken	amarok	2	MM	M	3	0.1	1.08	2	0	6	13.11.14	lying	0	0.0001	0	5	1	5.0001	1	NA	NA	0.0001	5	0	NA	0	0	NA	NA	0.0001	0	0.0001	0	NA	NA	NA	NA
wolf	geronimo_1	ama-ken	kenai	2	MM	M	3	0.1	1.08	3	0	6	13.11.14	lying	0	0.0001	0	5	1	5.0001	1	NA	NA	0.0001	0	0	NA	0	0	NA	NA	0.0001	0	0.0001	0	NA	NA	NA	NA
wolf	kaspar	kas-ara	kaspar	1	MM	M	5	0.16147	2.03306	1	1	1	13.6.13	hanging	1	0.8	1	27.4	1	28.2	1	4	1	15.2	3	1	0	0	0	0.0001	0	0.0001	0	0.0001	0	0	0	20	2400
wolf	kaspar	kas-ara	aragorn	1	MM	M	5	0.16147	2.03306	2	0	1	13.6.13	hanging	1	1.4	1	45.6	1	47	1	40	1	5.8	1	1	0	0	0	0.0001	0	0.0001	0	0.0001	0	8	0	12	81.2
wolf	kaspar	kas-shi	kaspar	1	MF	M	5	0.100578	2.08264	1	1	1	13.6.13	hanging	0	0.0001	0	0	0	0.0001	0	NA	NA	0.0001	0	0	NA	0	0	NA	NA	0.0001	0	0.0001	0	NA	NA	NA	NA
wolf	kaspar	kas-shi	shima	1	MF	F	5	0.100578	2.08264	5	0	1	13.6.13	hanging	1	0.0001	0	0	0	0.0001	0	0.0001	0	0.0001	0	0	0	0	0	21	1	0.0001	0	0.0001	0	0	0	20	2400
wolf	kaspar	kas-tal	kaspar	1	MF	M	5	0.177681	2.06557	1	1	1	13.6.13	hanging	0	6	1	0	0	6	1	NA	NA	4.4	1	1	NA	0	0	NA	NA	0.0001	0	0.0001	0	NA	NA	NA	NA
wolf	kaspar	kas-tal	tala	1	MF	F	5	0.177681	2.06557	3	0	1	13.6.13	hanging	1	7	1	9.6	1	16.6	1	35.8	1	0.0001	0	0	0	0	0	20.6	1	0.0001	0	0.0001	0	10	0	10	2400
wolf	kaspar	kas-chi	kaspar	1	MM	M	5	0.109742	1.31707	1	1	1	13.6.13	hanging	0	9.2	1	27.4	1	36.6	1	NA	NA	0.0001	0	0	NA	0	0	NA	NA	0.0001	0	0.0001	0	NA	NA	NA	NA
wolf	kaspar	kas-chi	chitto	1	MM	M	5	0.109742	1.31707	4	0	1	13.6.13	hanging	1	10.2	1	0	0	10.2	1	840	1	0.0001	0	0	1	0	0	0.0001	0	11.4	1	0.0001	0	19	0	1	1
wolf	kaspar	ara-shi	aragorn	1	MF	M	5	0.102924	1.5	2	0	1	13.6.13	hanging	0	0.0001	0	0	0	0.0001	0	NA	NA	4.2	2	1	NA	0	0	NA	NA	0.0001	0	0.0001	0	NA	NA	NA	NA
wolf	kaspar	ara-shi	shima	1	MF	F	5	0.102924	1.5	5	0	1	13.6.13	hanging	0	0.0001	0	0	0	0.0001	0	NA	NA	0.0001	0	0	NA	0	0	NA	NA	0.0001	0	0.0001	0	NA	NA	NA	NA
wolf	kaspar	ara-tal	aragorn	1	MF	M	5	0.164294	1.83471	2	0	1	13.6.13	hanging	0	180	1	18.2	1	198.2	1	NA	NA	32	9	1	NA	0	0	NA	NA	0.0001	0	0.0001	0	NA	NA	NA	NA
wolf	kaspar	ara-tal	tala	1	MF	F	5	0.164294	1.83471	3	0	1	13.6.13	hanging	0	273.4	1	9.6	1	283	1	NA	NA	0.0001	2	0	NA	0	0	NA	NA	99.2	1	0.0001	0	NA	NA	NA	NA
wolf	kaspar	ara-chi	aragorn	1	MM	M	5	0.129105	2.11475	2	0	1	13.6.13	hanging	0	413.6	1	67.6	1	481.2	1	NA	NA	0.0001	0	0	NA	0	0	NA	NA	0.0001	0	0.0001	0	NA	NA	NA	NA
wolf	kaspar	ara-chi	chitto	1	MM	M	5	0.129105	2.11475	4	0	1	13.6.13	hanging	0	429.4	1	0	0	429.4	1	NA	NA	4	0	1	NA	0	0	NA	NA	306.2	1	0.0001	0	NA	NA	NA	NA
wolf	kaspar	shi-tal	shima	1	FF	F	5	0.105682	0.694215	5	0	1	13.6.13	hanging	0	0.0001	0	0	0	0.0001	0	NA	NA	0.0001	0	0	NA	0	0	NA	NA	0.0001	0	0.0001	0	NA	NA	NA	NA
wolf	kaspar	shi-tal	tala	1	FF	F	5	0.105682	0.694215	3	0	1	13.6.13	hanging	0	0.0001	0	0	0	0.0001	0	NA	NA	0.0001	0	0	NA	0	0	NA	NA	0.0001	0	0.0001	0	NA	NA	NA	NA
wolf	kaspar	shi-chi	shima	1	MF	F	5	0.115294	1.77049	5	0	1	13.6.13	hanging	0	0.0001	0	0	0	0.0001	0	NA	NA	0.0001	0	0	NA	0	0	NA	NA	0.0001	0	0.0001	0	NA	NA	NA	NA
wolf	kaspar	shi-chi	chitto	1	MF	M	5	0.115294	1.77049	4	0	1	13.6.13	hanging	0	0.0001	0	0	0	0.0001	0	NA	NA	0.0001	0	0	NA	0	0	NA	NA	0.0001	0	0.0001	0	NA	NA	NA	NA
wolf	kaspar	tal-chi	tala	1	MF	F	5	0.203744	4.04878	3	0	1	13.6.13	hanging	0	986.4	1	9.6	1	996	1	NA	NA	33.2	2	1	NA	0	0	NA	NA	0.0001	0	0.0001	0	NA	NA	NA	NA
wolf	kaspar	tal-chi	chitto	1	MF	M	5	0.203744	4.04878	4	0	1	13.6.13	hanging	0	791.4	1	0	0	791.4	1	NA	NA	24	7	1	NA	0	0	NA	NA	0.0001	0	0.0001	0	NA	NA	NA	NA
wolf	kaspar	kas-ara	kaspar	1	MM	M	5	0.16147	2.03306	1	1	2	5.7.13	lying	1	12	1	7	1	19	1	61.8	1	0.0001	1	0	0	0	0	0.0001	0	0.0001	0	0.0001	0	20	0	0	6.2
wolf	kaspar	kas-ara	aragorn	1	MM	M	5	0.16147	2.03306	2	0	2	5.7.13	lying	1	18.2	1	0	0	18.2	1	0.0001	0	0.0001	1	0	0	0	0	0.0001	0	0.0001	0	0.0001	0	0	0	19	2.8
wolf	kaspar	kas-shi	kaspar	1	MF	M	5	0.100578	2.08264	1	1	2	5.7.13	lying	0	0.0001	0	0	0	0.0001	0	NA	NA	0.0001	1	0	NA	0	0	NA	NA	0.0001	0	0.0001	0	NA	NA	NA	NA
wolf	kaspar	kas-shi	shima	1	MF	F	5	0.100578	2.08264	5	0	2	5.7.13	lying	1	0.0001	0	0	0	0.0001	0	0.0001	0	0.0001	0	0	0	0	0	228.2	1	0.0001	0	0.0001	0	1	3	16	2400
wolf	kaspar	kas-tal	kaspar	1	MF	M	5	0.177681	2.06557	1	1	2	5.7.13	lying	0	19	1	63.2	1	82.2	1	NA	NA	0.0001	14	0	NA	0	0	NA	NA	0.0001	0	0.0001	0	NA	NA	NA	NA
wolf	kaspar	kas-tal	tala	1	MF	F	5	0.177681	2.06557	3	0	2	5.7.13	lying	1	80.2	1	0	0	80.2	1	0.0001	0	0.0001	0	0	1	0	0	111.4	1	0.0001	0	15.8	1	1	3	13	2.8
wolf	kaspar	kas-chi	kaspar	1	MM	M	5	0.109742	1.31707	1	1	2	5.7.13	lying	0	1968.8	1	63.2	1	2032	1	NA	NA	0.0001	2	0	NA	0	0	NA	NA	0.0001	0	0.0001	0	NA	NA	NA	NA
wolf	kaspar	kas-chi	chitto	1	MM	M	5	0.109742	1.31707	4	0	2	5.7.13	lying	1	2018.6	1	0	0	2018.6	1	252.8	1	0.0001	0	0	0	0	0	0.0001	0	0.0001	0	0.0001	0	17	0	3	2.8
wolf	kaspar	ara-shi	aragorn	1	MF	M	5	0.102924	1.5	2	0	2	5.7.13	lying	0	0.0001	0	0	0	0.0001	0	NA	NA	0.0001	0	0	NA	0	0	NA	NA	0.0001	0	0.0001	0	NA	NA	NA	NA
wolf	kaspar	ara-shi	shima	1	MF	F	5	0.102924	1.5	5	0	2	5.7.13	lying	0	0.0001	0	0	0	0.0001	0	NA	NA	0.0001	0	0	NA	0	0	NA	NA	35	1	0.0001	0	NA	NA	NA	NA
wolf	kaspar	ara-tal	aragorn	1	MF	M	5	0.164294	1.83471	2	0	2	5.7.13	lying	0	18.8	1	0	0	18.8	1	NA	NA	0.0001	0	0	NA	0	0	NA	NA	0.0001	0	0.0001	0	NA	NA	NA	NA
wolf	kaspar	ara-tal	tala	1	MF	F	5	0.164294	1.83471	3	0	2	5.7.13	lying	0	60.8	1	0	0	60.8	1	NA	NA	0.0001	0	0	NA	0	0	NA	NA	87.2	1	0.0001	0	NA	NA	NA	NA
wolf	kaspar	ara-chi	aragorn	1	MM	M	5	0.129105	2.11475	2	0	2	5.7.13	lying	0	18.8	1	0	0	18.8	1	NA	NA	0.0001	0	0	NA	0	0	NA	NA	0.0001	0	0.0001	0	NA	NA	NA	NA
wolf	kaspar	ara-chi	chitto	1	MM	M	5	0.129105	2.11475	4	0	2	5.7.13	lying	0	60.8	1	0	0	60.8	1	NA	NA	0.0001	1	0	NA	0	0	NA	NA	0.0001	0	0.0001	0	NA	NA	NA	NA
wolf	kaspar	shi-tal	shima	1	FF	F	5	0.105682	0.694215	5	0	2	5.7.13	lying	0	0.0001	0	0	0	0.0001	0	NA	NA	29	0	1	NA	0	0	NA	NA	35	1	0.0001	0	NA	NA	NA	NA
wolf	kaspar	shi-tal	tala	1	FF	F	5	0.105682	0.694215	3	0	2	5.7.13	lying	0	0.0001	0	0	0	0.0001	0	NA	NA	0.0001	7	0	NA	0	0	NA	NA	0.0001	0	0.0001	0	NA	NA	NA	NA
wolf	kaspar	shi-chi	shima	1	MF	F	5	0.115294	1.77049	5	0	2	5.7.13	lying	0	0.0001	0	0	0	0.0001	0	NA	NA	0.0001	0	0	NA	0	0	NA	NA	0.0001	0	0.0001	0	NA	NA	NA	NA
wolf	kaspar	shi-chi	chitto	1	MF	M	5	0.115294	1.77049	4	0	2	5.7.13	lying	0	0.0001	0	0	0	0.0001	0	NA	NA	0.4	0	1	NA	0	0	NA	NA	0.0001	0	0.0001	0	NA	NA	NA	NA
wolf	kaspar	tal-chi	tala	1	MF	F	5	0.203744	4.04878	3	0	2	5.7.13	lying	0	116.8	1	0	0	116.8	1	NA	NA	0.0001	0	0	NA	0	0	NA	NA	87.2	1	0.0001	0	NA	NA	NA	NA
wolf	kaspar	tal-chi	chitto	1	MF	M	5	0.203744	4.04878	4	0	2	5.7.13	lying	0	116.8	1	0	0	116.8	1	NA	NA	3.4	2	1	NA	0	0	NA	NA	0.0001	0	0.0001	0	NA	NA	NA	NA
wolf	kaspar	kas-ara	kaspar	2	MM	M	5	0.18	1.09	1	1	3	8.7.14	lying	1	22.2	1	0	0	22.2	1	144	1	7.8	6	1	1	0	0	0.0001	0	0.0001	0	0.0001	0	3	1	13	2
wolf	kaspar	kas-ara	aragorn	2	MM	M	5	0.18	1.09	2	0	3	8.7.14	lying	1	22.2	1	0	0	22.2	1	0.0001	0	0.0001	0	0	0	0	0	5.6	1	0.0001	0	0.0001	0	0	0	18	1.6
wolf	kaspar	kas-shi	kaspar	2	MF	M	5	0.04	0.75	1	1	3	8.7.14	lying	0	521	1	0	0	521	1	NA	NA	18.8	4	1	NA	0	0	NA	NA	0.0001	0	0.0001	0	NA	NA	NA	NA
wolf	kaspar	kas-shi	shima	2	MF	F	5	0.04	0.75	5	0	3	8.7.14	lying	1	475.4	1	0	0	475.4	1	155.4	1	0.0001	0	0	0	0	0	0.0001	0	0.0001	0	0.0001	0	0	0	19	2400
wolf	kaspar	kas-tal	kaspar	2	MF	M	5	0.19	1.37	1	1	3	8.7.14	lying	0	143.2	1	25	1	168.2	1	NA	NA	50	21	1	NA	0	0	NA	NA	0.0001	0	0.0001	0	NA	NA	NA	NA
wolf	kaspar	kas-tal	tala	2	MF	F	5	0.19	1.37	3	0	3	8.7.14	lying	1	162.2	1	0	0	162.2	1	93.8	1	0.0001	0	0	0	0	0	0.0001	0	0.0001	0	0.0001	0	6	4	9	2.2
wolf	kaspar	kas-chi	kaspar	2	MM	M	5	0.08	0.58	1	1	3	8.7.14	lying	0	1103.2	1	18.4	1	1121.6	1	NA	NA	47.4	12	1	NA	0	0	NA	NA	0.0001	0	0.0001	0	NA	NA	NA	NA
wolf	kaspar	kas-chi	chitto	2	MM	M	5	0.08	0.58	4	0	3	8.7.14	lying	1	1084	1	0	0	1084	1	675.4	1	3.2	1	1	0	0	0	0.0001	0	0.0001	0	0.0001	0	1	0	19	1.6
wolf	kaspar	ara-shi	aragorn	2	MF	M	5	0.03	0.52	2	0	3	8.7.14	lying	0	0.0001	0	0	0	0.0001	0	NA	NA	0.0001	0	0	NA	0	0	NA	NA	0.0001	0	0.0001	0	NA	NA	NA	NA
wolf	kaspar	ara-shi	shima	2	MF	F	5	0.03	0.52	5	0	3	8.7.14	lying	0	0.0001	0	0	0	0.0001	0	NA	NA	0.0001	0	0	NA	0	0	NA	NA	16	1	0.0001	0	NA	NA	NA	NA
wolf	kaspar	ara-tal	aragorn	2	MF	M	5	0.14	1.82	2	0	3	8.7.14	lying	0	25.4	1	63	1	88.4	1	NA	NA	0.0001	0	0	NA	0	0	NA	NA	0.0001	0	0.0001	0	NA	NA	NA	NA
wolf	kaspar	ara-tal	tala	2	MF	F	5	0.14	1.82	3	0	3	8.7.14	lying	0	25.4	1	0	0	25.4	1	NA	NA	0.0001	0	0	NA	0	0	NA	NA	0.0001	0	0.0001	0	NA	NA	NA	NA
wolf	kaspar	ara-chi	aragorn	2	MM	M	5	0.1	1.09	2	0	3	8.7.14	lying	0	25.4	1	75.2	1	100.6	1	NA	NA	0.0001	0	0	NA	0	0	NA	NA	0.0001	0	0.0001	0	NA	NA	NA	NA
wolf	kaspar	ara-chi	chitto	2	MM	M	5	0.1	1.09	4	0	3	8.7.14	lying	0	25.4	1	55.4	1	80.8	1	NA	NA	0.0001	0	0	NA	0	0	NA	NA	0.0001	0	0.0001	0	NA	NA	NA	NA
wolf	kaspar	shi-tal	shima	2	FF	F	5	0.04	0.41	5	0	3	8.7.14	lying	0	0.0001	0	0	0	0.0001	0	NA	NA	1.2	1	1	NA	0	0	NA	NA	16	1	0.0001	0	NA	NA	NA	NA
wolf	kaspar	shi-tal	tala	2	FF	F	5	0.04	0.41	3	0	3	8.7.14	lying	0	0.0001	0	0	0	0.0001	0	NA	NA	3.6	1	1	NA	0	0	NA	NA	0.0001	0	0.0001	0	NA	NA	NA	NA
wolf	kaspar	shi-chi	shima	2	MF	F	5	0.05	1.23	5	0	3	8.7.14	lying	0	517.6	1	0	0	517.6	1	NA	NA	0.0001	0	0	NA	0	0	NA	NA	0.0001	0	0.0001	0	NA	NA	NA	NA
wolf	kaspar	shi-chi	chitto	2	MF	M	5	0.05	1.23	4	0	3	8.7.14	lying	0	184.4	1	0	0	184.4	1	NA	NA	27.8	6	1	NA	0	0	NA	NA	0.0001	0	0.0001	0	NA	NA	NA	NA
wolf	kaspar	tal-chi	tala	2	MF	F	5	0.1	2	3	0	3	8.7.14	lying	0	170.6	1	36	1	206.6	1	NA	NA	0.0001	0	0	NA	0	0	NA	NA	0.0001	0	0.0001	0	NA	NA	NA	NA
wolf	kaspar	tal-chi	chitto	2	MF	M	5	0.1	2	4	0	3	8.7.14	lying	0	90.2	1	204.2	1	294.4	1	NA	NA	7.8	3	1	NA	0	0	NA	NA	0.0001	0	0.0001	0	NA	NA	NA	NA
wolf	kaspar	kas-ara	kaspar	2	MM	M	5	0.18	1.09	1	1	4	21.8.14	lying	1	53.4	1	0	0	53.4	1	0.0001	0	0.0001	0	0	0	0	0	301.6	1	0.0001	0	0.0001	0	0	0	20	1.8
wolf	kaspar	kas-ara	aragorn	2	MM	M	5	0.18	1.09	2	0	4	21.8.14	lying	1	22.6	1	0	0	22.6	1	2175.2	1	3.6	2	1	0	0	0	118.2	1	3.8	1	0.0001	0	20	0	0	3.8
wolf	kaspar	kas-shi	kaspar	2	MF	M	5	0.04	0.75	1	1	4	21.8.14	lying	0	0.0001	0	0	0	0.0001	0	NA	NA	0.0001	0	0	NA	0	0	NA	NA	0.0001	0	0.0001	0	NA	NA	NA	NA
wolf	kaspar	kas-shi	shima	2	MF	F	5	0.04	0.75	5	0	4	21.8.14	lying	1	0.0001	0	0	0	0.0001	0	0.0001	0	0.0001	0	0	0	0	0	1158.2	1	14.4	1	0.0001	0	0	0	20	5.4
wolf	kaspar	kas-tal	kaspar	2	MF	M	5	0.19	1.37	1	1	4	21.8.14	lying	0	23.8	1	2.6	1	26.4	1	NA	NA	1.2	1	1	NA	0	0	NA	NA	14.2	1	0.0001	0	NA	NA	NA	NA
wolf	kaspar	kas-tal	tala	2	MF	F	5	0.19	1.37	3	0	4	21.8.14	lying	1	17.6	1	2.6	1	20.2	1	0.0001	0	0.0001	0	0	0	0	0	51	1	12	1	24	1	1	2	14	3.8
wolf	kaspar	kas-chi	kaspar	2	MM	M	5	0.08	0.58	1	1	4	21.8.14	lying	0	53.4	1	0	0	53.4	1	NA	NA	4	1	1	NA	0	0	NA	NA	0.0001	0	0.0001	0	NA	NA	NA	NA
wolf	kaspar	kas-chi	chitto	2	MM	M	5	0.08	0.58	4	0	4	21.8.14	lying	1	24.2	1	0	0	24.2	1	6.4	1	0.0001	0	0	1	0	0	151	1	5.8	1	0.0001	0	4	2	13	3.2
wolf	kaspar	ara-shi	aragorn	2	MF	M	5	0.03	0.52	2	0	4	21.8.14	lying	0	0.0001	0	0	0	0.0001	0	NA	NA	0.0001	0	0	NA	0	0	NA	NA	0.0001	0	0.0001	0	NA	NA	NA	NA
wolf	kaspar	ara-shi	shima	2	MF	F	5	0.03	0.52	5	0	4	21.8.14	lying	0	0.0001	0	0	0	0.0001	0	NA	NA	0.0001	0	0	NA	0	0	NA	NA	0.0001	0	0.0001	0	NA	NA	NA	NA
wolf	kaspar	ara-tal	aragorn	2	MF	M	5	0.14	1.82	2	0	4	21.8.14	lying	0	13.8	1	0	0	13.8	1	NA	NA	78.4	10	1	NA	0	0	NA	NA	0.0001	0	0.0001	0	NA	NA	NA	NA
wolf	kaspar	ara-tal	tala	2	MF	F	5	0.14	1.82	3	0	4	21.8.14	lying	0	17.6	1	0	0	17.6	1	NA	NA	0.0001	0	0	NA	0	0	NA	NA	0.0001	0	0.0001	0	NA	NA	NA	NA
wolf	kaspar	ara-chi	aragorn	2	MM	M	5	0.1	1.09	2	0	4	21.8.14	lying	0	104.6	1	0	0	104.6	1	NA	NA	105.2	13	1	NA	0	0	NA	NA	3.8	1	0.0001	0	NA	NA	NA	NA
wolf	kaspar	ara-chi	chitto	2	MM	M	5	0.1	1.09	4	0	4	21.8.14	lying	0	40.6	1	0	0	40.6	1	NA	NA	0.0001	0	0	NA	0	0	NA	NA	0.0001	0	0.0001	0	NA	NA	NA	NA
wolf	kaspar	shi-tal	shima	2	FF	F	5	0.04	0.41	5	0	4	21.8.14	lying	0	0.0001	0	1.2	1	1.2001	1	NA	NA	0.0001	0	0	NA	0	0	NA	NA	40.8	1	0.0001	0	NA	NA	NA	NA
wolf	kaspar	shi-tal	tala	2	FF	F	5	0.04	0.41	3	0	4	21.8.14	lying	0	0.0001	0	12.2	1	12.2001	1	NA	NA	0.0001	0	0	NA	0	0	NA	NA	0.0001	0	0.0001	0	NA	NA	NA	NA
wolf	kaspar	shi-chi	shima	2	MF	F	5	0.05	1.23	5	0	4	21.8.14	lying	0	0.0001	0	0	0	0.0001	0	NA	NA	0.0001	0	0	NA	0	0	NA	NA	0.0001	0	0.0001	0	NA	NA	NA	NA
wolf	kaspar	shi-chi	chitto	2	MF	M	5	0.05	1.23	4	0	4	21.8.14	lying	0	0.0001	0	0	0	0.0001	0	NA	NA	0.0001	0	0	NA	0	0	NA	NA	0.0001	0	0.0001	0	NA	NA	NA	NA
wolf	kaspar	tal-chi	tala	2	MF	F	5	0.1	2	3	0	4	21.8.14	lying	0	17.6	1	0	0	17.6	1	NA	NA	63	3	1	NA	0	0	NA	NA	1.6	1	4.2	1	NA	NA	NA	NA
wolf	kaspar	tal-chi	chitto	2	MF	M	5	0.1	2	4	0	4	21.8.14	lying	0	15.8	1	0	0	15.8	1	NA	NA	14.2	3	1	NA	0	0	NA	NA	5.8	1	0.0001	0	NA	NA	NA	NA
wolf	kaspar	kas-ara	kaspar	2	MM	M	5	0.18	1.09	1	1	5	22.2.15	hanging	1	17.6	1	0	0	17.6	1	75.6	1	0.4	2	1	1	0	0	16.6	1	0.0001	0	0.0001	0	2	0	17	1
wolf	kaspar	kas-ara	aragorn	2	MM	M	5	0.18	1.09	2	0	5	22.2.15	hanging	1	17.6	1	0	0	17.6	1	0.0001	0	0.0001	0	0	0	0	0	0.0001	0	0.0001	0	0.0001	0	0	1	19	1.6
wolf	kaspar	kas-shi	kaspar	2	MF	M	5	0.04	0.75	1	1	5	22.2.15	hanging	0	8.6	1	0	0	8.6	1	NA	NA	4	2	1	NA	0	0	NA	NA	0.0001	0	0.0001	0	NA	NA	NA	NA
wolf	kaspar	kas-shi	shima	2	MF	F	5	0.04	0.75	5	0	5	22.2.15	hanging	1	8.6	1	0	0	8.6	1	43	1	0.0001	0	0	0	0	0	193.4	1	13.4	1	0.0001	0	6	1	6	1676.8
wolf	kaspar	kas-tal	kaspar	2	MF	M	5	0.19	1.37	1	1	5	22.2.15	hanging	0	34.2	1	15.2	1	49.4	1	NA	NA	1.4	1	1	NA	0	0	NA	NA	0.0001	0	0.0001	0	NA	NA	NA	NA
wolf	kaspar	kas-tal	tala	2	MF	F	5	0.19	1.37	3	0	5	22.2.15	hanging	1	34.2	1	0	0	34.2	1	1964.2	1	0.0001	0	0	0	0	0	302.2	1	183.6	1	36.6	1	20	0	0	0.8
wolf	kaspar	kas-chi	kaspar	2	MM	M	5	0.08	0.58	1	1	5	22.2.15	hanging	0	29.4	1	43.8	1	73.2	1	NA	NA	0.0001	0	0	NA	0	0	NA	NA	0.0001	0	0.0001	0	NA	NA	NA	NA
wolf	kaspar	kas-chi	chitto	2	MM	M	5	0.08	0.58	4	0	5	22.2.15	hanging	1	29.4	1	5.6	1	35	1	1485.6	1	0.0001	0	0	0	0	0	17.4	1	22.4	1	0.0001	0	0	0	18	1.6
wolf	kaspar	ara-shi	aragorn	2	MF	M	5	0.03	0.52	2	0	5	22.2.15	hanging	0	6.6	1	0	0	6.6	1	NA	NA	1.2	1	1	NA	0	0	NA	NA	0.0001	0	0.0001	0	NA	NA	NA	NA
wolf	kaspar	ara-shi	shima	2	MF	F	5	0.03	0.52	5	0	5	22.2.15	hanging	0	6.6	1	0	0	6.6	1	NA	NA	0.0001	0	0	NA	0	0	NA	NA	62.8	1	0.0001	0	NA	NA	NA	NA
wolf	kaspar	ara-tal	aragorn	2	MF	M	5	0.14	1.82	2	0	5	22.2.15	hanging	0	10.8	1	0	0	10.8	1	NA	NA	0.0001	0	0	NA	0	0	NA	NA	0.0001	0	0.0001	0	NA	NA	NA	NA
wolf	kaspar	ara-tal	tala	2	MF	F	5	0.14	1.82	3	0	5	22.2.15	hanging	0	10.8	1	0	0	10.8	1	NA	NA	0.8	1	1	NA	0	0	NA	NA	283	1	0.0001	0	NA	NA	NA	NA
wolf	kaspar	ara-chi	aragorn	2	MM	M	5	0.1	1.09	2	0	5	22.2.15	hanging	0	17.6	1	0	0	17.6	1	NA	NA	0.0001	0	0	NA	0	0	NA	NA	0.0001	0	0.0001	0	NA	NA	NA	NA
wolf	kaspar	ara-chi	chitto	2	MM	M	5	0.1	1.09	4	0	5	22.2.15	hanging	0	17.4	1	5.6	1	23	1	NA	NA	0.0001	0	0	NA	0	0	NA	NA	0.0001	0	0.0001	0	NA	NA	NA	NA
wolf	kaspar	shi-tal	shima	2	FF	F	5	0.04	0.41	5	0	5	22.2.15	hanging	0	75	1	0	0	75	1	NA	NA	0.0001	0	0	NA	0	0	NA	NA	62.8	1	0.0001	0	NA	NA	NA	NA
wolf	kaspar	shi-tal	tala	2	FF	F	5	0.04	0.41	3	0	5	22.2.15	hanging	0	87.6	1	0	0	87.6	1	NA	NA	51	14	1	NA	0	0	NA	NA	183.6	1	0.0001	0	NA	NA	NA	NA
wolf	kaspar	shi-chi	shima	2	MF	F	5	0.05	1.23	5	0	5	22.2.15	hanging	0	6.6	1	0	0	6.6	1	NA	NA	0.0001	0	0	NA	0	0	NA	NA	6	1	0.0001	0	NA	NA	NA	NA
wolf	kaspar	shi-chi	chitto	2	MF	M	5	0.05	1.23	4	0	5	22.2.15	hanging	0	6.6	1	0	0	6.6	1	NA	NA	0.0001	0	0	NA	0	0	NA	NA	15.2	1	0.0001	0	NA	NA	NA	NA
wolf	kaspar	tal-chi	tala	2	MF	F	5	0.1	2	3	0	5	22.2.15	hanging	0	21	1	0	0	21	1	NA	NA	0.0001	0	0	NA	0	0	NA	NA	480.8	1	36.6	1	NA	NA	NA	NA
wolf	kaspar	tal-chi	chitto	2	MF	M	5	0.1	2	4	0	5	22.2.15	hanging	0	21	1	0	0	21	1	NA	NA	0.0001	0	0	NA	0	0	NA	NA	0.0001	0	0.0001	0	NA	NA	NA	NA
wolf	kaspar	kas-ara	kaspar	2	MM	M	5	0.18	1.09	1	1	6	29.4.15	hanging	1	0.0001	0	39.2	1	39.2001	1	432.8	1	8.4	2	1	1	0	0	280.6	1	0.0001	0	0.0001	0	14	2	3	1
wolf	kaspar	kas-ara	aragorn	2	MM	M	5	0.18	1.09	2	0	6	29.4.15	hanging	1	39.2	1	0	0	39.2	1	0.0001	0	0.0001	0	0	0	0	0	700.4	1	14.6	1	0.0001	0	0	3	12	2400
wolf	kaspar	kas-shi	kaspar	2	MF	M	5	0.04	0.75	1	1	6	29.4.15	hanging	0	0.0001	0	49.2	1	49.2001	1	NA	NA	2.4	1	1	NA	2	1	NA	NA	0.0001	0	0.0001	0	NA	NA	NA	NA
wolf	kaspar	kas-shi	shima	2	MF	F	5	0.04	0.75	5	0	6	29.4.15	hanging	1	49.2	1	0	0	49.2	1	0.0001	0	16.4	2	1	0	0	0	487.2	1	1.6	1	0.0001	0	0	3	14	3.6
wolf	kaspar	kas-tal	kaspar	2	MF	M	5	0.19	1.37	1	1	6	29.4.15	hanging	0	127.6	1	34.4	1	162	1	NA	NA	0.0001	0	0	NA	0	0	NA	NA	28.6	1	0.0001	0	NA	NA	NA	NA
wolf	kaspar	kas-tal	tala	2	MF	F	5	0.19	1.37	3	0	6	29.4.15	hanging	1	162	1	0	0	162	1	279.4	1	0.0001	0	0	0	0	0	491.4	1	140.2	1	0.0001	0	7	7	3	6.6
wolf	kaspar	kas-chi	kaspar	2	MM	M	5	0.08	0.58	1	1	6	29.4.15	hanging	0	1025	1	52	1	1077	1	NA	NA	1.6	1	1	NA	0	0	NA	NA	0.0001	0	0.0001	0	NA	NA	NA	NA
wolf	kaspar	kas-chi	chitto	2	MM	M	5	0.08	0.58	4	0	6	29.4.15	hanging	1	1072	1	5	1	1077	1	445.4	1	0.0001	0	0	0	0	0	117	1	24.4	1	0.0001	0	13	0	3	6.6
wolf	kaspar	ara-shi	aragorn	2	MF	M	5	0.03	0.52	2	0	6	29.4.15	hanging	0	39.2	1	0	0	39.2	1	NA	NA	0.0001	0	0	NA	0	0	NA	NA	0.0001	0	0.0001	0	NA	NA	NA	NA
wolf	kaspar	ara-shi	shima	2	MF	F	5	0.03	0.52	5	0	6	29.4.15	hanging	0	39.2	1	0	0	39.2	1	NA	NA	0.0001	0	0	NA	0	0	NA	NA	0.0001	0	0.0001	0	NA	NA	NA	NA
wolf	kaspar	ara-tal	aragorn	2	MF	M	5	0.14	1.82	2	0	6	29.4.15	hanging	0	31	1	0	0	31	1	NA	NA	0.0001	0	0	NA	0	0	NA	NA	0.0001	0	0.0001	0	NA	NA	NA	NA
wolf	kaspar	ara-tal	tala	2	MF	F	5	0.14	1.82	3	0	6	29.4.15	hanging	0	31	1	0	0	31	1	NA	NA	0.0001	0	0	NA	0	0	NA	NA	0.0001	0	0.0001	0	NA	NA	NA	NA
wolf	kaspar	ara-chi	aragorn	2	MM	M	5	0.1	1.09	2	0	6	29.4.15	hanging	0	39.2	1	0	0	39.2	1	NA	NA	0.0001	0	0	NA	0	0	NA	NA	14.6	1	0.0001	0	NA	NA	NA	NA
wolf	kaspar	ara-chi	chitto	2	MM	M	5	0.1	1.09	4	0	6	29.4.15	hanging	0	39.2	1	5	1	44.2	1	NA	NA	0.0001	0	0	NA	0	0	NA	NA	0.0001	0	0.0001	0	NA	NA	NA	NA
wolf	kaspar	shi-tal	shima	2	FF	F	5	0.04	0.41	5	0	6	29.4.15	hanging	0	31	1	0	0	31	1	NA	NA	12.4	5	1	NA	0	0	NA	NA	0.0001	0	0.0001	0	NA	NA	NA	NA
wolf	kaspar	shi-tal	tala	2	FF	F	5	0.04	0.41	3	0	6	29.4.15	hanging	0	31	1	0	0	31	1	NA	NA	67	7	1	NA	0	0	NA	NA	0.0001	0	0.0001	0	NA	NA	NA	NA
wolf	kaspar	shi-chi	shima	2	MF	F	5	0.05	1.23	5	0	6	29.4.15	hanging	0	48.6	1	0	0	48.6	1	NA	NA	0.0001	0	0	NA	0	0	NA	NA	0.0001	0	0.0001	0	NA	NA	NA	NA
wolf	kaspar	shi-chi	chitto	2	MF	M	5	0.05	1.23	4	0	6	29.4.15	hanging	0	43.6	1	0	0	43.6	1	NA	NA	0.0001	0	0	NA	0	0	NA	NA	0.0001	0	0.0001	0	NA	NA	NA	NA
wolf	kaspar	tal-chi	tala	2	MF	F	5	0.1	2	3	0	6	29.4.15	hanging	0	279.8	1	0	0	279.8	1	NA	NA	0.0001	0	0	NA	0	0	NA	NA	59.8	1	0.0001	0	NA	NA	NA	NA
wolf	kaspar	tal-chi	chitto	2	MF	M	5	0.1	2	4	0	6	29.4.15	hanging	0	279.8	1	0	0	279.8	1	NA	NA	10	4	1	NA	0	0	NA	NA	0.0001	0	0.0001	0	NA	NA	NA	NA
wolf	geronimo_2	ger-wam	geronimo	2	MM	M	3	0.05	0.18	1	1	1	11.12.14	lying	1	37.3	1	0	0	37.3	1	480	1	0.0001	0	0	1	0	0	400.4	1	7.2	1	0.0001	0	0	5	13	3.6
wolf	geronimo_2	ger-wam	wamblee	2	MM	M	3	0.05	0.18	2	0	1	11.12.14	lying	1	37.3	1	0	0	37.3	1	2250.2	1	12	3	1	0	0	0	16.2	1	0.0001	0	0.0001	0	19	0	1	6.8
wolf	geronimo_2	ger-yuk	geronimo	2	MF	M	3	0.22	0.52	1	1	1	11.12.14	lying	0	0.0001	0	0	0	0.0001	0	NA	NA	1	1	1	NA	NA	NA	NA	NA	0.0001	0	0.0001	0	NA	NA	NA	NA
wolf	geronimo_2	ger-yuk	yukon	2	MF	F	3	0.22	0.52	3	0	1	11.12.14	lying	1	0.0001	0	0	0	0.0001	0	0.0001	0	0.0001	0	0	0	0	0	94.6	1	0.0001	0	0.0001	0	0	0	20	4.2
wolf	geronimo_2	wam-yuk	wamblee	2	MF	M	3	0.09	0.91	2	0	1	11.12.14	lying	0	0.0001	0	0	0	0.0001	0	NA	NA	0.0001	0	0	NA	NA	NA	NA	NA	0.0001	0	0.0001	0	NA	NA	NA	NA
wolf	geronimo_2	wam-yuk	yukon	2	MF	F	3	0.09	0.91	3	0	1	11.12.14	lying	0	0.0001	0	0	0	0.0001	0	NA	NA	0.0001	0	0	NA	NA	NA	NA	NA	0.0001	0	0.0001	0	NA	NA	NA	NA
wolf	geronimo_2	ger-wam	geronimo	2	MM	M	3	0.05	0.18	1	1	2	02.04.15	lying	1	0.0001	0	0	0	0.0001	0	1748.4	1	59.2	32	1	1	0	0	4	1	20.8	1	0.0001	0	17	0	2	1.8
wolf	geronimo_2	ger-wam	wamblee	2	MM	M	3	0.05	0.18	2	0	2	02.04.15	lying	1	0.0001	0	0	0	0.0001	0	0.0001	0	0.0001	0	0	0	0	0	129.6	1	595.4	1	0.0001	0	0	9	8	4.2
wolf	geronimo_2	ger-yuk	geronimo	2	MF	M	3	0.22	0.52	1	1	2	02.04.15	lying	0	36.2	1	17.8	1	54	1	NA	NA	5.4	2	1	NA	NA	NA	NA	NA	0.0001	0	0.0001	0	NA	NA	NA	NA
wolf	geronimo_2	ger-yuk	yukon	2	MF	F	3	0.22	0.52	3	0	2	02.04.15	lying	1	9.4	1	0	0	9.4	1	284	1	0.0001	0	0	0	0	0	304.6	1	0.0001	0	9	1	3	2	14	2106.6
wolf	geronimo_2	wam-yuk	wamblee	2	MF	M	3	0.09	0.91	2	0	2	02.04.15	lying	0	0.0001	0	0	0	0.0001	0	NA	NA	3.6	1	1	NA	NA	NA	NA	NA	51.2	1	0.0001	0	NA	NA	NA	NA
wolf	geronimo_2	wam-yuk	yukon	2	MF	F	3	0.09	0.91	3	0	2	02.04.15	lying	0	0.0001	0	0	0	0.0001	0	NA	NA	3.6	1	1	NA	NA	NA	NA	NA	0.0001	0	0.0001	0	NA	NA	NA	NA
wolf	geronimo_2	ger-wam	geronimo	2	MM	M	3	0.05	0.18	1	1	3	12.04.15	lying	1	0.0001	0	0	0	0.0001	0	870.6	1	4	2	1	1	0	0	83.8	1	0.0001	0	0.0001	0	10	3	7	0.8
wolf	geronimo_2	ger-wam	wamblee	2	MM	M	3	0.05	0.18	2	0	3	12.04.15	lying	1	0.0001	0	0	0	0.0001	0	0.0001	0	0.0001	0	0	0	0	0	4.2	1	14.2	1	0.0001	0	0	0	20	2400
wolf	geronimo_2	ger-yuk	geronimo	2	MF	M	3	0.22	0.52	1	1	3	12.04.15	lying	0	114.2	1	0	0	114.2	1	NA	NA	0.0001	0	0	NA	NA	NA	NA	NA	13.8	1	0.0001	0	NA	NA	NA	NA
wolf	geronimo_2	ger-yuk	yukon	2	MF	F	3	0.22	0.52	3	0	3	12.04.15	lying	1	114	1	0	0	114	1	484.4	1	0.0001	0	0	0	0	0	0.0001	0	0.0001	0	0.0001	0	5	0	15	2
wolf	geronimo_2	wam-yuk	wamblee	2	MF	M	3	0.09	0.91	2	0	3	12.04.15	lying	0	0.0001	0	0	0	0.0001	0	NA	NA	0.0001	0	0	NA	NA	NA	NA	NA	19.8	1	0.0001	0	NA	NA	NA	NA
wolf	geronimo_2	wam-yuk	yukon	2	MF	F	3	0.09	0.91	3	0	3	12.04.15	lying	0	0.0001	0	0	0	0.0001	0	NA	NA	0.0001	0	0	NA	NA	NA	NA	NA	0.0001	0	0.0001	0	NA	NA	NA	NA
wolf	geronimo_2	ger-wam	geronimo	2	MM	M	3	0.05	0.18	1	1	4	24.05.15	hanging	1	0.0001	0	0	0	0.0001	0	577	1	0.0001	0	0	1	0	0	0.0001	0	0.0001	0	0.0001	0	8	3	8	1.2
wolf	geronimo_2	ger-wam	wamblee	2	MM	M	3	0.05	0.18	2	0	4	24.05.15	hanging	1	0.0001	0	0	0	0.0001	0	0.0001	0	0.0001	0	0	0	0	0	0.0001	0	97.8	1	0.0001	0	0	1	17	2400
wolf	geronimo_2	ger-yuk	geronimo	2	MF	M	3	0.22	0.52	1	1	4	24.05.15	hanging	0	129.4	1	0	0	129.4	1	NA	NA	0.0001	0	0	NA	0	0	NA	NA	35.2	1	0.0001	0	NA	NA	NA	NA
wolf	geronimo_2	ger-yuk	yukon	2	MF	F	3	0.22	0.52	3	0	4	24.05.15	hanging	1	129.4	1	0	0	129.4	1	530.6	1	0.0001	0	0	0	0	0	0.0001	0	9.4	1	20.8	1	3	2	14	4
wolf	geronimo_2	wam-yuk	wamblee	2	MF	M	3	0.09	0.91	2	0	4	24.05.15	hanging	0	0.0001	0	0	0	0.0001	0	NA	NA	0.0001	0	0	NA	0	0	NA	NA	0.0001	0	0.0001	0	NA	NA	NA	NA
wolf	geronimo_2	wam-yuk	yukon	2	MF	F	3	0.09	0.91	3	0	4	24.05.15	hanging	0	0.0001	0	0	0	0.0001	0	NA	NA	0.0001	0	0	NA	0	0	NA	NA	0.0001	0	0.0001	0	NA	NA	NA	NA
wolf	geronimo_2	ger-wam	geronimo	2	MM	M	3	0.05	0.18	1	1	5	10.05.15	hanging	1	0.0001	0	0	0	0.0001	0	688.8	1	0.0001	0	0	1	0	0	0.0001	0	0.0001	0	0.0001	0	6	1	10	3.4
wolf	geronimo_2	ger-wam	wamblee	2	MM	M	3	0.05	0.18	2	0	5	10.05.15	hanging	1	0.0001	0	0	0	0.0001	0	0.0001	0	0.0001	0	0	0	0	0	0.0001	0	0.0001	0	0.0001	0	0	0	18	2400
wolf	geronimo_2	ger-yuk	geronimo	2	MF	M	3	0.22	0.52	1	1	5	10.05.15	hanging	0	97	1	2.4	1	99.4	1	NA	NA	3.2	3	1	NA	1	1	NA	NA	0.0001	0	0.0001	0	NA	NA	NA	NA
wolf	geronimo_2	ger-yuk	yukon	2	MF	F	3	0.22	0.52	3	0	5	10.05.15	hanging	1	99.4	1	0	0	99.4	1	463.4	1	0.0001	0	0	0	0	0	396.4	1	0.0001	0	56.6	1	5	1	8	6.4
wolf	geronimo_2	wam-yuk	wamblee	2	MF	M	3	0.09	0.91	2	0	5	10.05.15	hanging	0	0.0001	0	0	0	0.0001	0	NA	NA	0.0001	0	0	NA	0	0	NA	NA	0.0001	0	0.0001	0	NA	NA	NA	NA
wolf	geronimo_2	wam-yuk	yukon	2	MF	F	3	0.09	0.91	3	0	5	10.05.15	hanging	0	0.0001	0	0	0	0.0001	0	NA	NA	0.0001	0	0	NA	0	0	NA	NA	0.0001	0	0.0001	0	NA	NA	NA	NA
wolf	geronimo_2	ger-wam	geronimo	2	MM	M	3	0.05	0.18	1	1	6	20.8.15	hanging	1	147.2	1	0	0	147.2	1	908.4	1	27.4	13	1	1	1	1	34.4	1	0.0001	0	0.0001	0	12	3	3	2.2
wolf	geronimo_2	ger-wam	wamblee	2	MM	M	3	0.05	0.18	2	0	6	20.8.15	hanging	1	0.0001	0	0	0	0.0001	0	0.0001	0	0.0001	0	0	0	0	0	10.8	1	130.6	1	0.0001	0	1	1	16	206.6
wolf	geronimo_2	ger-yuk	geronimo	2	MF	M	3	0.22	0.52	1	1	6	20.8.15	hanging	0	220.4	1	0	0	220.4	1	NA	NA	1.2	1	1	NA	0	0	NA	NA	0.0001	0	0.0001	0	NA	NA	NA	NA
wolf	geronimo_2	ger-yuk	yukon	2	MF	F	3	0.22	0.52	3	0	6	20.8.15	hanging	1	367.6	1	0	0	367.6	1	686	1	0.0001	0	0	0	0	0	29	1	0.0001	0	0.0001	0	9	1	10	23
wolf	geronimo_2	wam-yuk	wamblee	2	MF	M	3	0.09	0.91	2	0	6	20.8.15	hanging	0	0.4	1	0	0	0.4	1	NA	NA	0.0001	0	0	NA	0	0	NA	NA	130.6	1	0.0001	0	NA	NA	NA	NA
wolf	geronimo_2	wam-yuk	yukon	2	MF	F	3	0.09	0.91	3	0	6	20.8.15	hanging	0	0.0001	0	0	0	0.0001	0	NA	NA	4.2	2	1	NA	0	0	NA	NA	0.0001	0	0.0001	0	NA	NA	NA	NA
dog	meru_1	mer-nia	meru	2	MF	M	6	0.15	0.43	1	1	1	7.8.14	lying	1	0.0001	0	0	0	0.0001	0	793.6	1	0.0001	0	0	1	0	0	17.6	1	0.0001	0	0.0001	0	7	0	13	25.8
dog	meru_1	mer-nia	nia	2	MF	F	6	0.15	0.43	2	0	1	7.8.14	lying	1	0.0001	0	0	0	0.0001	0	0.0001	0	0.0001	0	0	0	0	0	0.0001	0	0.0001	0	0.0001	0	0	0	20	2400
dog	meru_1	mer-gom	meru	2	MM	M	6	0.1	0.33	1	1	1	7.8.14	lying	0	0.0001	0	0	0	0.0001	0	NA	NA	0.0001	0	0	NA	0	0	NA	NA	0.0001	0	0.0001	0	NA	NA	NA	NA
dog	meru_1	mer-gom	gombo	2	MM	M	6	0.1	0.33	NA	0	1	7.8.14	lying	1	382	1	0	0	382	1	581.4	1	0.0001	0	0	0	0	0	8.8	1	24	1	0.0001	0	12	0	7	1010.4
dog	meru_1	mer-sah	meru	2	MM	M	6	0.16	0.67	1	1	1	7.8.14	lying	0	0.0001	0	0	0	0.0001	0	NA	NA	8.2	4	1	NA	0	0	NA	NA	0.0001	0	0.0001	0	NA	NA	NA	NA
dog	meru_1	mer-sah	sahibu	2	MM	M	6	0.16	0.67	NA	0	1	7.8.14	lying	1	0.0001	0	0	0	0.0001	0	20.6	1	0.0001	0	0	0	0	0	118.8	1	132.8	1	5	1	7	3	10	938.2
dog	meru_1	mer-hia	meru	2	MM	M	6	0.16	0.0001	1	1	1	7.8.14	lying	0	0.0001	0	0	0	0.0001	0	NA	NA	0.0001	0	0	NA	0	0	NA	NA	0.0001	0	0.0001	0	NA	NA	NA	NA
dog	meru_1	mer-hia	hiari	2	MM	M	6	0.16	0.0001	NA	0	1	7.8.14	lying	1	0.0001	0	0	0	0.0001	0	0.0001	0	0.0001	0	0	0	0	0	345.4	1	258.6	1	0.0001	0	12	1	5	1003.8
dog	meru_1	mer-ima	meru	2	MF	M	6	0.17	0.63	1	1	1	7.8.14	lying	0	0.0001	0	0	0	0.0001	0	NA	NA	0.0001	0	0	NA	0	0	NA	NA	0.0001	0	0.0001	0	NA	NA	NA	NA
dog	meru_1	mer-ima	imara	2	MF	F	6	0.17	0.63	NA	0	1	7.8.14	lying	1	0.0001	0	0	0	0.0001	0	0.0001	0	0.0001	0	0	0	0	0	0.0001	0	11.2	1	0.0001	0	0	0	20	20
dog	meru_1	nia-gom	nia	2	MF	F	6	0.11	0.43	2	0	1	7.8.14	lying	0	0.0001	0	0	0	0.0001	0	NA	NA	0.0001	0	0	NA	0	0	NA	NA	0.0001	0	0.0001	0	NA	NA	NA	NA
dog	meru_1	nia-gom	gombo	2	MF	M	6	0.11	0.43	NA	0	1	7.8.14	lying	0	0.0001	0	0	0	0.0001	0	NA	NA	0.0001	0	0	NA	0	0	NA	NA	0.0001	0	0.0001	0	NA	NA	NA	NA
dog	meru_1	nia-sah	nia	2	MF	F	6	0.18	0.43	2	0	1	7.8.14	lying	0	0.0001	0	0	0	0.0001	0	NA	NA	0.0001	0	0	NA	0	0	NA	NA	0.0001	0	0.0001	0	NA	NA	NA	NA
dog	meru_1	nia-sah	sahibu	2	MF	M	6	0.18	0.43	NA	0	1	7.8.14	lying	0	0.0001	0	0	0	0.0001	0	NA	NA	0.0001	0	0	NA	0	0	NA	NA	0.0001	0	0.0001	0	NA	NA	NA	NA
dog	meru_1	nia-hia	nia	2	MF	F	6	0.18	0.0001	2	0	1	7.8.14	lying	0	0.0001	0	0	0	0.0001	0	NA	NA	0.0001	0	0	NA	0	0	NA	NA	0.0001	0	0.0001	0	NA	NA	NA	NA
dog	meru_1	nia-hia	hiari	2	MF	M	6	0.18	0.0001	NA	0	1	7.8.14	lying	0	0.0001	0	0	0	0.0001	0	NA	NA	0.0001	0	0	NA	0	0	NA	NA	0.0001	0	0.0001	0	NA	NA	NA	NA
dog	meru_1	nia-ima	nia	2	FF	F	6	0.31	0.0001	2	0	1	7.8.14	lying	0	0.0001	0	0	0	0.0001	0	NA	NA	0.0001	0	0	NA	0	0	NA	NA	0.0001	0	0.0001	0	NA	NA	NA	NA
dog	meru_1	nia-ima	imara	2	FF	F	6	0.31	0.0001	NA	0	1	7.8.14	lying	0	0.0001	0	0	0	0.0001	0	NA	NA	0.0001	0	0	NA	0	0	NA	NA	0.0001	0	0.0001	0	NA	NA	NA	NA
dog	meru_1	gom-sah	gombo	2	MM	M	6	0.28	0.67	NA	0	1	7.8.14	lying	0	0.0001	0	0	0	0.0001	0	NA	NA	0.0001	0	0	NA	0	0	NA	NA	0.0001	0	0.0001	0	NA	NA	NA	NA
dog	meru_1	gom-sah	sahibu	2	MM	M	6	0.28	0.67	NA	0	1	7.8.14	lying	0	764	1	0	0	764	1	NA	NA	0.0001	0	0	NA	0	0	NA	NA	33	1	0.0001	0	NA	NA	NA	NA
dog	meru_1	gom-hia	gombo	2	MM	M	6	0.17	1.33	NA	0	1	7.8.14	lying	0	767.4	1	0	0	767.4	1	NA	NA	0.0001	0	0	NA	0	0	NA	NA	0.0001	0	0.0001	0	NA	NA	NA	NA
dog	meru_1	gom-hia	hiari	2	MM	M	6	0.17	1.33	NA	0	1	7.8.14	lying	0	382	1	0	0	382	1	NA	NA	0.0001	0	0	NA	0	0	NA	NA	17.6	1	0.0001	0	NA	NA	NA	NA
dog	meru_1	gom-ima	gombo	2	MF	M	6	0.28	4.1	NA	0	1	7.8.14	lying	0	0.0001	0	0	0	0.0001	0	NA	NA	0.0001	0	0	NA	0	0	NA	NA	0.0001	0	0.0001	0	NA	NA	NA	NA
dog	meru_1	gom-ima	imara	2	MF	F	6	0.28	4.1	NA	0	1	7.8.14	lying	0	0.0001	0	0	0	0.0001	0	NA	NA	0.0001	0	0	NA	0	0	NA	NA	0.0001	0	0.0001	0	NA	NA	NA	NA
dog	meru_1	sah-hia	sahibu	2	MM	M	6	0.23	0.33	NA	0	1	7.8.14	lying	0	388.6	1	0	0	388.6	1	NA	NA	0.0001	0	0	NA	0	0	NA	NA	14.8	1	0.0001	0	NA	NA	NA	NA
dog	meru_1	sah-hia	hiari	2	MM	M	6	0.23	0.33	NA	0	1	7.8.14	lying	0	767.6	1	0	0	767.6	1	NA	NA	0.0001	0	0	NA	0	0	NA	NA	2.8	1	0.0001	0	NA	NA	NA	NA
dog	meru_1	sah-ima	sahibu	2	MF	M	6	0.28	2.21	NA	0	1	7.8.14	lying	0	0.0001	0	0	0	0.0001	0	NA	NA	0.0001	0	0	NA	0	0	NA	NA	0.0001	0	0.0001	0	NA	NA	NA	NA
dog	meru_1	sah-ima	imara	2	MF	F	6	0.28	2.21	NA	0	1	7.8.14	lying	0	0.0001	0	0	0	0.0001	0	NA	NA	0.0001	0	0	NA	0	0	NA	NA	0.0001	0	0.0001	0	NA	NA	NA	NA
dog	meru_1	hia-ima	hiari	2	MF	M	6	0.23	1.89	NA	0	1	7.8.14	lying	0	6.6	1	0	0	6.6	1	NA	NA	0.0001	0	0	NA	0	0	NA	NA	0.0001	0	0.0001	0	NA	NA	NA	NA
dog	meru_1	hia-ima	imara	2	MF	F	6	0.23	1.89	NA	0	1	7.8.14	lying	0	0.0001	0	0	0	0.0001	0	NA	NA	0.0001	0	0	NA	0	0	NA	NA	0.0001	0	0.0001	0	NA	NA	NA	NA
dog	meru_1	mer-nia	meru	2	MF	M	6	0.15	0.43	1	1	2	12.9.14	hanging	1	1.2	1	0	0	1.2	1	0.0001	0	0.0001	0	0	0	0	0	0.0001	0	0.0001	0	0.0001	0	0	2	14	5.4
dog	meru_1	mer-nia	nia	2	MF	F	6	0.15	0.43	2	0	2	12.9.14	hanging	1	1.2	1	0	0	1.2	1	0.0001	0	3.2	2	1	0	0	0	0.0001	0	0.0001	0	0.0001	0	2	0	14	4.4
dog	meru_1	mer-gom	meru	2	MM	M	6	0.1	0.33	1	1	2	12.9.14	hanging	0	3.2	1	0	0	3.2	1	NA	NA	0.0001	0	0	NA	0	0	NA	NA	68.4	1	0.0001	0	NA	NA	NA	NA
dog	meru_1	mer-gom	gombo	2	MM	M	6	0.1	0.33	NA	0	2	12.9.14	hanging	1	3.2	1	0	0	3.2	1	2237.8	1	0.0001	0	0	1	0	0	0.0001	0	0.0001	0	0.0001	0	20	0	0	3.8
dog	meru_1	mer-sah	meru	2	MM	M	6	0.16	0.67	1	1	2	12.9.14	hanging	0	3.2	1	0	0	3.2	1	NA	NA	0.0001	0	0	NA	0	0	NA	NA	0.0001	0	0.0001	0	NA	NA	NA	NA
dog	meru_1	mer-sah	sahibu	2	MM	M	6	0.16	0.67	NA	0	2	12.9.14	hanging	1	3.2	1	0	0	3.2	1	0.0001	0	0.0001	0	0	0	0	0	0.0001	0	0.0001	0	0.0001	0	1	0	3	5.4
dog	meru_1	mer-hia	meru	2	MM	M	6	0.16	0.0001	1	1	2	12.9.14	hanging	0	1.2	1	0	0	1.2	1	NA	NA	0.0001	0	0	NA	0	0	NA	NA	0.0001	0	0.0001	0	NA	NA	NA	NA
dog	meru_1	mer-hia	hiari	2	MM	M	6	0.16	0.0001	NA	0	2	12.9.14	hanging	1	1.2	1	0	0	1.2	1	0.0001	0	0.0001	0	0	0	0	0	149	1	0.0001	0	0.0001	0	2	3	0	7
dog	meru_1	mer-ima	meru	2	MF	M	6	0.17	0.63	1	1	2	12.9.14	hanging	0	0.0001	0	0	0	0.0001	0	NA	NA	0.0001	0	0	NA	0	0	NA	NA	0.0001	0	0.0001	0	NA	NA	NA	NA
dog	meru_1	mer-ima	imara	2	MF	F	6	0.17	0.63	NA	0	2	12.9.14	hanging	1	0.0001	0	0	0	0.0001	0	0.0001	0	0.0001	0	0	0	0	0	360.8	1	0.0001	0	0.0001	0	6	4	1	17.8
dog	meru_1	nia-gom	nia	2	MF	F	6	0.11	0.43	2	0	2	12.9.14	hanging	0	1.2	1	0	0	1.2	1	NA	NA	0.0001	0	0	NA	0	0	NA	NA	142.2	1	0.0001	0	NA	NA	NA	NA
dog	meru_1	nia-gom	gombo	2	MF	M	6	0.11	0.43	NA	0	2	12.9.14	hanging	0	2.2	1	0	0	2.2	1	NA	NA	0.0001	0	0	NA	0	0	NA	NA	0.0001	0	0.0001	0	NA	NA	NA	NA
dog	meru_1	nia-sah	nia	2	MF	F	6	0.18	0.43	2	0	2	12.9.14	hanging	0	1.2	1	0	0	1.2	1	NA	NA	0.0001	0	0	NA	0	0	NA	NA	0.0001	0	0.0001	0	NA	NA	NA	NA
dog	meru_1	nia-sah	sahibu	2	MF	M	6	0.18	0.43	NA	0	2	12.9.14	hanging	0	1.2	1	0	0	1.2	1	NA	NA	0.0001	0	0	NA	0	0	NA	NA	0.0001	0	0.0001	0	NA	NA	NA	NA
dog	meru_1	nia-hia	nia	2	MF	F	6	0.18	0.0001	2	0	2	12.9.14	hanging	0	0.0001	0	0	0	0.0001	0	NA	NA	0.0001	0	0	NA	0	0	NA	NA	0.0001	0	0.0001	0	NA	NA	NA	NA
dog	meru_1	nia-hia	hiari	2	MF	M	6	0.18	0.0001	NA	0	2	12.9.14	hanging	0	0.0001	0	0	0	0.0001	0	NA	NA	0.0001	0	0	NA	0	0	NA	NA	0.0001	0	0.0001	0	NA	NA	NA	NA
dog	meru_1	nia-ima	nia	2	FF	F	6	0.31	0.0001	2	0	2	12.9.14	hanging	0	0.0001	0	0	0	0.0001	0	NA	NA	0.0001	0	0	NA	0	0	NA	NA	0.0001	0	0.0001	0	NA	NA	NA	NA
dog	meru_1	nia-ima	imara	2	FF	F	6	0.31	0.0001	NA	0	2	12.9.14	hanging	0	0.0001	0	0	0	0.0001	0	NA	NA	0.0001	0	0	NA	0	0	NA	NA	0.0001	0	0.0001	0	NA	NA	NA	NA
dog	meru_1	gom-sah	gombo	2	MM	M	6	0.28	0.67	NA	0	2	12.9.14	hanging	0	135.6	1	0	0	135.6	1	NA	NA	0.0001	0	0	NA	0	0	NA	NA	0.0001	0	0.0001	0	NA	NA	NA	NA
dog	meru_1	gom-sah	sahibu	2	MM	M	6	0.28	0.67	NA	0	2	12.9.14	hanging	0	135.6	1	0	0	135.6	1	NA	NA	0.0001	0	0	NA	0	0	NA	NA	590	1	0.0001	0	NA	NA	NA	NA
dog	meru_1	gom-hia	gombo	2	MM	M	6	0.17	1.33	NA	0	2	12.9.14	hanging	0	117.2	1	0	0	117.2	1	NA	NA	8.6	1	1	NA	0	0	NA	NA	0.0001	0	0.0001	0	NA	NA	NA	NA
dog	meru_1	gom-hia	hiari	2	MM	M	6	0.17	1.33	NA	0	2	12.9.14	hanging	0	117.2	1	0	0	117.2	1	NA	NA	8.6	1	1	NA	0	0	NA	NA	646.2	1	0.0001	0	NA	NA	NA	NA
dog	meru_1	gom-ima	gombo	2	MF	M	6	0.28	4.1	NA	0	2	12.9.14	hanging	0	131.2	1	0	0	131.2	1	NA	NA	0.0001	0	0	NA	0	0	NA	NA	0.0001	0	0.0001	0	NA	NA	NA	NA
dog	meru_1	gom-ima	imara	2	MF	F	6	0.28	4.1	NA	0	2	12.9.14	hanging	0	131.2	1	0	0	131.2	1	NA	NA	0.0001	0	0	NA	0	0	NA	NA	535.6	1	0.0001	0	NA	NA	NA	NA
dog	meru_1	sah-hia	sahibu	2	MM	M	6	0.23	0.33	NA	0	2	12.9.14	hanging	0	117.2	1	0	0	117.2	1	NA	NA	0.0001	0	0	NA	0	0	NA	NA	0.0001	0	0.0001	0	NA	NA	NA	NA
dog	meru_1	sah-hia	hiari	2	MM	M	6	0.23	0.33	NA	0	2	12.9.14	hanging	0	117.2	1	0	0	117.2	1	NA	NA	0.0001	0	0	NA	0	0	NA	NA	2.8	1	0.0001	0	NA	NA	NA	NA
dog	meru_1	sah-ima	sahibu	2	MF	M	6	0.28	2.21	NA	0	2	12.9.14	hanging	0	133.6	1	0	0	133.6	1	NA	NA	0.0001	0	0	NA	0	0	NA	NA	0.0001	0	0.0001	0	NA	NA	NA	NA
dog	meru_1	sah-ima	imara	2	MF	F	6	0.28	2.21	NA	0	2	12.9.14	hanging	0	133.6	1	0	0	133.6	1	NA	NA	0.0001	0	0	NA	0	0	NA	NA	0.0001	0	0.0001	0	NA	NA	NA	NA
dog	meru_1	hia-ima	hiari	2	MF	M	6	0.23	1.89	NA	0	2	12.9.14	hanging	0	106.8	1	0	0	106.8	1	NA	NA	0.0001	0	0	NA	0	0	NA	NA	2.8	1	0.0001	0	NA	NA	NA	NA
dog	meru_1	hia-ima	imara	2	MF	F	6	0.23	1.89	NA	0	2	12.9.14	hanging	0	106.8	1	0	0	106.8	1	NA	NA	0.0001	0	0	NA	0	0	NA	NA	0.0001	0	0.0001	0	NA	NA	NA	NA
dog	meru_2	mer-hia	meru	2	MM	M	3	0.12	0.8	1	1	1	9.7.15	hanging	1	0.0001	0	0	0	0.0001	0	2289.8	1	1	1	1	1	0	0	0.0001	0	0.0001	0	0.0001	0	20	0	0	3.2
dog	meru_2	mer-hia	hiari	2	MM	M	3	0.12	0.8	3	0	1	9.7.15	hanging	1	0.0001	0	0	0	0.0001	0	0.0001	0	0.0001	0	0	1	0	0	0.0001	0	32.4	1	0.0001	0	0	0	19	2400
dog	meru_2	mer-ima	meru	2	MF	M	3	0.12	1.67	1	1	1	9.7.15	hanging	0	0.0001	0	0	0	0.0001	0	NA	NA	0.0001	0	0	NA	0	0	NA	NA	0.0001	0	0.0001	0	NA	NA	NA	NA
dog	meru_2	mer-ima	imara	2	MF	F	3	0.12	1.67	2	0	1	9.7.15	hanging	1	0.0001	0	0	0	0.0001	0	0.0001	0	0.0001	0	0	1	0	0	23.6	1	360.4	1	0.0001	0	1	2	15	2400
dog	meru_2	hia-ima	hiari	2	MF	M	3	0.23	1.89	3	0	1	9.7.15	hanging	0	0.0001	0	0	0	0.0001	0	NA	NA	0.0001	0	0	NA	0	0	NA	NA	0.0001	0	0.0001	0	NA	NA	NA	NA
dog	meru_2	hia-ima	imara	2	MF	F	3	0.23	1.89	2	0	1	9.7.15	hanging	0	0.0001	0	0	0	0.0001	0	NA	NA	0.0001	0	0	NA	0	0	NA	NA	0.0001	0	0.0001	0	NA	NA	NA	NA
dog	meru_2	mer-hia	meru	2	MM	M	3	0.12	0.8	1	1	2	20.8.15	hanging	1	2	1	0	0	2	1	2397	1	0.0001	0	0	1	0	0	0.0001	0	0.0001	0	0.0001	0	20	0	0	1
dog	meru_2	mer-hia	hiari	2	MM	M	3	0.12	0.8	3	0	2	20.8.15	hanging	1	2	1	0	0	2	1	0.0001	0	0.0001	0	0	0	0	0	0.0001	0	132.6	1	0.0001	0	0	0	10	1.8
dog	meru_2	mer-ima	meru	2	MF	M	3	0.12	1.67	1	1	2	20.8.15	hanging	0	0.0001	0	0	0	0.0001	0	NA	NA	0.0001	0	0	NA	0	0	NA	NA	0.0001	0	0.0001	0	NA	NA	NA	NA
dog	meru_2	mer-ima	imara	2	MF	F	3	0.12	1.67	2	0	2	20.8.15	hanging	1	0.0001	0	0	0	0.0001	0	0.0001	0	0.0001	0	0	0	0	0	21.2	1	40.2	1	0.0001	0	0	0	17	2400
dog	meru_2	hia-ima	hiari	2	MF	M	3	0.23	1.89	3	0	2	20.8.15	hanging	0	0.0001	0	0	0	0.0001	0	NA	NA	0.0001	0	0	NA	0	0	NA	NA	0.0001	0	0.0001	0	NA	NA	NA	NA
dog	meru_2	hia-ima	imara	2	MF	F	3	0.23	1.89	2	0	2	20.8.15	hanging	0	0.0001	0	0	0	0.0001	0	NA	NA	0.0001	0	0	NA	0	0	NA	NA	4.4	1	0.0001	0	NA	NA	NA	NA
dog	meru_2	mer-hia	meru	2	MM	M	3	0.12	0.8	1	1	3	6.10.15	lying	1	0.0001	0	0	0	0.0001	0	1713.8	1	4.6	1	1	1	1	1	0.0001	0	0.0001	0	0.0001	0	18	0	0	1.2
dog	meru_2	mer-hia	hiari	2	MM	M	3	0.12	0.8	3	0	3	6.10.15	lying	1	0.0001	0	0	0	0.0001	0	0.0001	0	0.0001	0	0	0	0	0	0.0001	0	59.4	1	0.0001	0	0	0	13	2400
dog	meru_2	mer-ima	meru	2	MF	M	3	0.12	1.67	1	1	3	6.10.15	lying	0	0.0001	0	0	0	0.0001	0	NA	NA	1.4	1	1	NA	1	1	0.0001	0	0.0001	0	0.0001	0	NA	NA	NA	NA
dog	meru_2	mer-ima	imara	2	MF	F	3	0.12	1.67	2	0	3	6.10.15	lying	1	0.0001	0	0	0	0.0001	0	0.0001	0	0.0001	0	0	0	0	0	0.0001	0	115	1	9.6	1	0	0	9	2400
dog	meru_2	hia-ima	hiari	2	MF	M	3	0.23	1.89	3	0	3	6.10.15	lying	0	0.0001	0	0	0	0.0001	0	NA	NA	0.0001	0	0	NA	0	0	0.0001	0	0.0001	0	0.0001	0	NA	NA	NA	NA
dog	meru_2	hia-ima	imara	2	MF	F	3	0.23	1.89	2	0	3	6.10.15	lying	0	0.0001	0	0	0	0.0001	0	NA	NA	0.0001	0	0	NA	0	0	0.0001	0	0.0001	0	0.0001	0	NA	NA	NA	NA
dog	nuru_2	nur-lay	nuru	2	MF	M	6	0.11	1.83	1	1	3	14.11.14	lying	1	4.2	1	0	0	4.2	1	2124.2	1	4.6	1	1	0	0	0	21.2	1	0.0001	0	0.0001	0	20	0	0	2.4
dog	nuru_2	nur-lay	layla	2	MF	F	6	0.11	1.83	3	0	3	14.11.14	lying	1	4.2	1	0	0	4.2	1	0.0001	0	0.0001	0	0	1	0	0	29.2	1	262.6	1	0.0001	0	0	0	17	2.4
dog	nuru_2	nur-zur	nuru	2	MF	M	6	0.2	1.65	1	1	3	14.11.14	lying	0	0.0001	0	0	0	0.0001	0	NA	NA	4.8	2	1	NA	0	0	NA	NA	0.0001	0	0.0001	0	NA	NA	NA	NA
dog	nuru_2	nur-zur	zuri	2	MF	F	6	0.2	1.65	2	0	3	14.11.14	lying	1	0.0001	0	0	0	0.0001	0	0.0001	0	0.0001	0	0	0	0	0	0.0001	0	126	1	0.0001	0	0	1	18	2400
dog	nuru_2	nur-pep	nuru	2	MM	M	6	0.07	1.6	1	1	3	14.11.14	lying	0	3.8	1	0	0	3.8	1	NA	NA	2	1	1	NA	0	0	NA	NA	0.0001	0	0.0001	0	NA	NA	NA	NA
dog	nuru_2	nur-pep	pepeo	2	MM	M	6	0.07	1.6	5	0	3	14.11.14	lying	1	3.8	1	0	0	3.8	1	0.0001	0	0.0001	0	0	0	0	0	14.4	1	179.2	1	0.0001	0	0	0	16	2.8
dog	nuru_2	nur-enz	nuru	2	MM	M	6	0.09	0.85	1	1	3	14.11.14	lying	0	6	1	0	0	6	1	NA	NA	9.2	3	1	NA	1	1	NA	NA	0.0001	0	0.0001	0	NA	NA	NA	NA
dog	nuru_2	nur-enz	enzi	2	MM	M	6	0.09	0.85	6	0	3	14.11.14	lying	1	4.2	1	0	0	4.2	1	0.0001	0	0.0001	0	0	0	0	0	15.6	1	122	1	0.0001	0	0	1	18	2.8
dog	nuru_2	nur-pan	nuru	2	MF	M	6	0.04	0.43	1	1	3	14.11.14	lying	0	6	1	0	0	6	1	NA	NA	5.4	1	1	NA	0	0	NA	NA	0.0001	0	0.0001	0	NA	NA	NA	NA
dog	nuru_2	nur-pan	panya	2	MF	F	6	0.04	0.43	4	0	3	14.11.14	lying	1	4.2	1	0	0	4.2	1	0.0001	0	0.0001	0	0	0	0	0	13.8	1	326.4	1	0.0001	0	0	0	9	2.8
dog	nuru_2	lay-zur	layla	2	FF	F	6	0.12	1.93	3	0	3	14.11.14	lying	0	0.0001	0	0	0	0.0001	0	NA	NA	0.0001	0	0	NA	0	0	NA	NA	0.0001	0	0.0001	0	NA	NA	NA	NA
dog	nuru_2	lay-zur	zuri	2	FF	F	6	0.12	1.93	2	0	3	14.11.14	lying	0	0.0001	0	0	0	0.0001	0	NA	NA	0.0001	0	0	NA	0	0	NA	NA	0.0001	0	0.0001	0	NA	NA	NA	NA
dog	nuru_2	lay-pep	layla	2	MF	F	6	0.08	1.51	3	0	3	14.11.14	lying	0	3.8	1	0	0	3.8	1	NA	NA	0.0001	0	0	NA	0	0	NA	NA	0.0001	0	0.0001	0	NA	NA	NA	NA
dog	nuru_2	lay-pep	pepeo	2	MF	M	6	0.08	1.51	5	0	3	14.11.14	lying	0	3.8	1	0	0	3.8	1	NA	NA	0.0001	0	0	NA	0	0	NA	NA	0.0001	0	0.0001	0	NA	NA	NA	NA
dog	nuru_2	lay-enz	layla	2	MF	F	6	0.13	1.97	3	0	3	14.11.14	lying	0	3.8	1	0	0	3.8	1	NA	NA	0.0001	0	0	NA	0	0	NA	NA	0.0001	0	0.0001	0	NA	NA	NA	NA
dog	nuru_2	lay-enz	enzi	2	MF	M	6	0.13	1.97	6	0	3	14.11.14	lying	0	3.8	1	0	0	3.8	1	NA	NA	0.0001	0	0	NA	0	0	NA	NA	0.0001	0	0.0001	0	NA	NA	NA	NA
dog	nuru_2	lay-pan	layla	2	FF	F	6	0.09	1.27	3	0	3	14.11.14	lying	0	3.8	1	0	0	3.8	1	NA	NA	0.0001	0	0	NA	0	0	NA	NA	0.0001	0	0.0001	0	NA	NA	NA	NA
dog	nuru_2	lay-pan	panya	2	FF	F	6	0.09	1.27	4	0	3	14.11.14	lying	0	3.8	1	0	0	3.8	1	NA	NA	0.0001	0	0	NA	0	0	NA	NA	0.0001	0	0.0001	0	NA	NA	NA	NA
dog	nuru_2	zur-pep	zuri	2	MF	F	6	0.08	0.84	2	0	3	14.11.14	lying	0	0.0001	0	0	0	0.0001	0	NA	NA	0.0001	0	0	NA	0	0	NA	NA	0.0001	0	0.0001	0	NA	NA	NA	NA
dog	nuru_2	zur-pep	pepeo	2	MF	M	6	0.08	0.84	5	0	3	14.11.14	lying	0	0.0001	0	0	0	0.0001	0	NA	NA	0.0001	0	0	NA	0	0	NA	NA	0.0001	0	0.0001	0	NA	NA	NA	NA
dog	nuru_2	zur-enz	zuri	2	MF	F	6	0.13	0.29	2	0	3	14.11.14	lying	0	0.0001	0	0	0	0.0001	0	NA	NA	0.0001	0	0	NA	0	0	NA	NA	0.0001	0	0.0001	0	NA	NA	NA	NA
dog	nuru_2	zur-enz	enzi	2	MF	M	6	0.13	0.29	6	0	3	14.11.14	lying	0	0.0001	0	0	0	0.0001	0	NA	NA	0.0001	0	0	NA	0	0	NA	NA	0.0001	0	0.0001	0	NA	NA	NA	NA
dog	nuru_2	zur-pan	zuri	2	FF	F	6	0.02	0.16	2	0	3	14.11.14	lying	0	0.0001	0	0	0	0.0001	0	NA	NA	0.0001	0	0	NA	0	0	NA	NA	0.0001	0	0.0001	0	NA	NA	NA	NA
dog	nuru_2	zur-pan	panya	2	FF	F	6	0.02	0.16	4	0	3	14.11.14	lying	0	0.0001	0	0	0	0.0001	0	NA	NA	0.0001	0	0	NA	0	0	NA	NA	0.0001	0	0.0001	0	NA	NA	NA	NA
dog	nuru_2	pep-enz	pepeo	2	MM	M	6	0.17	1.61	5	0	3	14.11.14	lying	0	3.8	1	0	0	3.8	1	NA	NA	0.0001	0	0	NA	0	0	NA	NA	0.0001	0	0.0001	0	NA	NA	NA	NA
dog	nuru_2	pep-enz	enzi	2	MM	M	6	0.17	1.61	6	0	3	14.11.14	lying	0	3.8	1	0	0	3.8	1	NA	NA	0.0001	0	0	NA	0	0	NA	NA	0.0001	0	0.0001	0	NA	NA	NA	NA
dog	nuru_2	pep-pan	pepeo	2	MF	M	6	0.14	1.85	5	0	3	14.11.14	lying	0	3.8	1	0	0	3.8	1	NA	NA	0.0001	0	0	NA	0	0	NA	NA	0.0001	0	0.0001	0	NA	NA	NA	NA
dog	nuru_2	pep-pan	panya	2	MF	F	6	0.14	1.85	4	0	3	14.11.14	lying	0	3.8	1	0	0	3.8	1	NA	NA	0.0001	0	0	NA	0	0	NA	NA	0.0001	0	0.0001	0	NA	NA	NA	NA
dog	nuru_2	enz-pan	enzi	2	MF	M	6	0.14	1.2	6	0	3	14.11.14	lying	0	4.2	1	0	0	4.2	1	NA	NA	0.0001	0	0	NA	0	0	NA	NA	0.0001	0	0.0001	0	NA	NA	NA	NA
dog	nuru_2	enz-pan	panya	2	MF	F	6	0.14	1.2	4	0	3	14.11.14	lying	0	4.2	1	0	0	4.2	1	NA	NA	0.0001	0	0	NA	0	0	NA	NA	0.0001	0	0.0001	0	NA	NA	NA	NA
dog	nuru_2	nur-lay	nuru	2	MF	M	6	0.11	1.83	1	1	4	20.6.15	lying	1	0.0001	0	0	0	0.0001	0	2354.8	1	8	3	1	1	0	0	0.0001	0	0.0001	0	0.0001	0	17	0	3	3.8
dog	nuru_2	nur-lay	layla	2	MF	F	6	0.11	1.83	3	0	4	20.6.15	lying	1	0.0001	0	0	0	0.0001	0	0.0001	0	0.0001	0	0	0	0	0	0.0001	0	0.0001	0	0.0001	0	0	4	13	2400
dog	nuru_2	nur-zur	nuru	2	MF	M	6	0.2	1.65	1	1	4	20.6.15	lying	0	0.0001	0	0	0	0.0001	0	NA	NA	7.8	1	1	NA	0	0	NA	NA	0.0001	0	0.0001	0	NA	NA	NA	NA
dog	nuru_2	nur-zur	zuri	2	MF	F	6	0.2	1.65	2	0	4	20.6.15	lying	1	0.0001	0	0	0	0.0001	0	0.0001	0	0.0001	0	0	0	0	0	0.0001	0	376.2	1	0.0001	0	0	0	20	2400
dog	nuru_2	nur-pep	nuru	2	MM	M	6	0.07	1.6	1	1	4	20.6.15	lying	0	0.0001	0	0	0	0.0001	0	NA	NA	0.0001	0	0	NA	0	0	NA	NA	0.0001	0	0.0001	0	NA	NA	NA	NA
dog	nuru_2	nur-pep	pepeo	2	MM	M	6	0.07	1.6	5	0	4	20.6.15	lying	1	0.0001	0	0	0	0.0001	0	0.0001	0	0.0001	0	0	0	0	0	0.0001	0	0.0001	0	0.0001	0	0	0	20	2400
dog	nuru_2	nur-enz	nuru	2	MM	M	6	0.09	0.85	1	1	4	20.6.15	lying	0	0.0001	0	0	0	0.0001	0	NA	NA	0.0001	0	0	NA	0	0	NA	NA	0.0001	0	0.0001	0	NA	NA	NA	NA
dog	nuru_2	nur-enz	enzi	2	MM	M	6	0.09	0.85	6	0	4	20.6.15	lying	1	0.0001	0	0	0	0.0001	0	0.0001	0	0.0001	0	0	0	0	0	0.0001	0	0.0001	0	0.0001	0	0	0	20	2400
dog	nuru_2	nur-pan	nuru	2	MF	M	6	0.04	0.43	1	1	4	20.6.15	lying	0	0.0001	0	0	0	0.0001	0	NA	NA	0.0001	0	0	NA	0	0	NA	NA	0.0001	0	0.0001	0	NA	NA	NA	NA
dog	nuru_2	nur-pan	panya	2	MF	F	6	0.04	0.43	4	0	4	20.6.15	lying	1	0.0001	0	0	0	0.0001	0	0.0001	0	0.0001	0	0	0	0	0	0.0001	0	3.4	1	0.0001	0	0	0	20	2400
dog	nuru_2	lay-zur	layla	2	FF	F	6	0.12	1.93	3	0	4	20.6.15	lying	0	0.0001	0	0	0	0.0001	0	NA	NA	0.0001	0	0	NA	0	0	NA	NA	0.0001	0	0.0001	0	NA	NA	NA	NA
dog	nuru_2	lay-zur	zuri	2	FF	F	6	0.12	1.93	2	0	4	20.6.15	lying	0	0.0001	0	0	0	0.0001	0	NA	NA	0.0001	0	0	NA	0	0	NA	NA	0.0001	0	0.0001	0	NA	NA	NA	NA
dog	nuru_2	lay-pep	layla	2	MF	F	6	0.08	1.51	3	0	4	20.6.15	lying	0	0.0001	0	0	0	0.0001	0	NA	NA	0.0001	0	0	NA	0	0	NA	NA	0.0001	0	0.0001	0	NA	NA	NA	NA
dog	nuru_2	lay-pep	pepeo	2	MF	M	6	0.08	1.51	5	0	4	20.6.15	lying	0	0.0001	0	0	0	0.0001	0	NA	NA	0.0001	0	0	NA	0	0	NA	NA	0.0001	0	0.0001	0	NA	NA	NA	NA
dog	nuru_2	lay-enz	layla	2	MF	F	6	0.13	1.97	3	0	4	20.6.15	lying	0	0.0001	0	0	0	0.0001	0	NA	NA	0.0001	0	0	NA	0	0	NA	NA	0.0001	0	0.0001	0	NA	NA	NA	NA
dog	nuru_2	lay-enz	enzi	2	MF	M	6	0.13	1.97	6	0	4	20.6.15	lying	0	0.0001	0	0	0	0.0001	0	NA	NA	0.0001	0	0	NA	0	0	NA	NA	0.0001	0	0.0001	0	NA	NA	NA	NA
dog	nuru_2	lay-pan	layla	2	FF	F	6	0.09	1.27	3	0	4	20.6.15	lying	0	0.0001	0	0	0	0.0001	0	NA	NA	0.0001	0	0	NA	0	0	NA	NA	0.0001	0	0.0001	0	NA	NA	NA	NA
dog	nuru_2	lay-pan	panya	2	FF	F	6	0.09	1.27	4	0	4	20.6.15	lying	0	0.0001	0	0	0	0.0001	0	NA	NA	0.0001	0	0	NA	0	0	NA	NA	0.0001	0	0.0001	0	NA	NA	NA	NA
dog	nuru_2	zur-pep	zuri	2	MF	F	6	0.08	0.84	2	0	4	20.6.15	lying	0	0.0001	0	0	0	0.0001	0	NA	NA	0.0001	0	0	NA	0	0	NA	NA	0.0001	0	0.0001	0	NA	NA	NA	NA
dog	nuru_2	zur-pep	pepeo	2	MF	M	6	0.08	0.84	5	0	4	20.6.15	lying	0	0.0001	0	0	0	0.0001	0	NA	NA	0.0001	0	0	NA	0	0	NA	NA	0.0001	0	0.0001	0	NA	NA	NA	NA
dog	nuru_2	zur-enz	zuri	2	MF	F	6	0.13	0.29	2	0	4	20.6.15	lying	0	0.0001	0	0	0	0.0001	0	NA	NA	0.0001	0	0	NA	0	0	NA	NA	0.0001	0	0.0001	0	NA	NA	NA	NA
dog	nuru_2	zur-enz	enzi	2	MF	M	6	0.13	0.29	6	0	4	20.6.15	lying	0	0.0001	0	0	0	0.0001	0	NA	NA	0.0001	0	0	NA	0	0	NA	NA	0.0001	0	0.0001	0	NA	NA	NA	NA
dog	nuru_2	zur-pan	zuri	2	FF	F	6	0.02	0.16	2	0	4	20.6.15	lying	0	0.0001	0	0	0	0.0001	0	NA	NA	0.0001	0	0	NA	0	0	NA	NA	0.0001	0	0.0001	0	NA	NA	NA	NA
dog	nuru_2	zur-pan	panya	2	FF	F	6	0.02	0.16	4	0	4	20.6.15	lying	0	0.0001	0	0	0	0.0001	0	NA	NA	0.0001	0	0	NA	0	0	NA	NA	0.0001	0	0.0001	0	NA	NA	NA	NA
dog	nuru_2	pep-enz	pepeo	2	MM	M	6	0.17	1.61	5	0	4	20.6.15	lying	0	0.0001	0	0	0	0.0001	0	NA	NA	0.0001	0	0	NA	0	0	NA	NA	0.0001	0	0.0001	0	NA	NA	NA	NA
dog	nuru_2	pep-enz	enzi	2	MM	M	6	0.17	1.61	6	0	4	20.6.15	lying	0	0.0001	0	0	0	0.0001	0	NA	NA	0.0001	0	0	NA	0	0	NA	NA	0.0001	0	0.0001	0	NA	NA	NA	NA
dog	nuru_2	pep-pan	pepeo	2	MF	M	6	0.14	1.85	5	0	4	20.6.15	lying	0	0.0001	0	0	0	0.0001	0	NA	NA	0.0001	0	0	NA	0	0	NA	NA	0.0001	0	0.0001	0	NA	NA	NA	NA
dog	nuru_2	pep-pan	panya	2	MF	F	6	0.14	1.85	4	0	4	20.6.15	lying	0	0.0001	0	0	0	0.0001	0	NA	NA	0.0001	0	0	NA	0	0	NA	NA	0.0001	0	0.0001	0	NA	NA	NA	NA
dog	nuru_2	enz-pan	enzi	2	MF	M	6	0.14	1.2	6	0	4	20.6.15	lying	0	0.0001	0	0	0	0.0001	0	NA	NA	0.0001	0	0	NA	0	0	NA	NA	0.0001	0	0.0001	0	NA	NA	NA	NA
dog	nuru_2	enz-pan	panya	2	MF	F	6	0.14	1.2	4	0	4	20.6.15	lying	0	0.0001	0	0	0	0.0001	0	NA	NA	0.0001	0	0	NA	0	0	NA	NA	0.0001	0	0.0001	0	NA	NA	NA	NA
dog	nuru_1	nur-lay	nuru	2	MF	M	7	0.11	1.83	1	1	1	8.8.14	hanging	1	0.0001	0	0	0	0.0001	0	2051	1	37	3	1	1	0	0	0.0001	0	0.0001	0	0.0001	0	19	0	0	2
dog	nuru_1	nur-lay	layla	2	MF	F	7	0.11	1.83	3	0	1	8.8.14	hanging	1	0.0001	0	0	0	0.0001	0	0.0001	0	0.0001	0	0	0	0	0	0.0001	0	0.0001	0	0.0001	0	0	0	18	2400
dog	nuru_1	nur-zur	nuru	2	MF	M	7	0.2	1.65	1	1	1	8.8.14	hanging	0	2.6	1	0	0	2.6	1	NA	NA	0.0001	0	0	NA	0	0	NA	NA	0.0001	0	0.0001	0	NA	NA	NA	NA
dog	nuru_1	nur-zur	zuri	2	MF	F	7	0.2	1.65	2	0	1	8.8.14	hanging	1	2.6	1	0	0	2.6	1	0.0001	0	0.0001	0	0	0	0	0	0.0001	0	80.2	1	0.0001	0	0	0	15	5
dog	nuru_1	nur-pep	nuru	2	MM	M	7	0.07	1.6	1	1	1	8.8.14	hanging	0	0.0001	0	0	0	0.0001	0	NA	NA	14.2	4	1	NA	0	0	NA	NA	0.0001	0	0.0001	0	NA	NA	NA	NA
dog	nuru_1	nur-pep	pepeo	2	MM	M	7	0.07	1.6	5	0	1	8.8.14	hanging	1	0.0001	0	0	0	0.0001	0	0.0001	0	0.0001	0	0	0	0	0	0.0001	0	53.2	1	0.0001	0	0	1	18	2400
dog	nuru_1	nur-enz	nuru	2	MM	M	7	0.09	0.85	1	1	1	8.8.14	hanging	0	0.0001	0	0	0	0.0001	0	NA	NA	75.8	11	1	NA	0	0	NA	NA	0.0001	0	0.0001	0	NA	NA	NA	NA
dog	nuru_1	nur-enz	enzi	2	MM	M	7	0.09	0.85	6	0	1	8.8.14	hanging	1	0.0001	0	0	0	0.0001	0	17	1	0.0001	0	0	0	0	0	22.6	1	247	1	0.0001	0	0	2	16	303.8
dog	nuru_1	nur-pan	nuru	2	MF	M	7	0.04	0.43	1	1	1	8.8.14	hanging	0	0.0001	0	0	0	0.0001	0	NA	NA	52.4	1	1	NA	0	0	NA	NA	0.0001	0	0.0001	0	NA	NA	NA	NA
dog	nuru_1	nur-pan	panya	2	MF	F	7	0.04	0.43	4	0	1	8.8.14	hanging	1	0.0001	0	0	0	0.0001	0	0.0001	0	0.0001	0	0	0	0	0	0.0001	0	100.4	1	0.0001	0	0	1	18	2400
dog	nuru_1	nur-ban	nuru	2	MM	M	7	NA	NA	1	1	1	8.8.14	hanging	0	0.0001	0	0	0	0.0001	0	NA	NA	54.8	8	1	NA	0	0	NA	NA	0.0001	0	0.0001	0	NA	NA	NA	NA
dog	nuru_1	nur-ban	banzai	2	MM	M	7	NA	NA	3	0	1	8.8.14	hanging	1	0.0001	0	0	0	0.0001	0	0.0001	0	0.0001	0	0	0	0	0	0.0001	0	277	1	0.0001	0	0	2	18	2400
dog	nuru_1	lay-zur	layla	2	FF	F	7	0.12	1.93	3	0	1	8.8.14	hanging	0	0.0001	0	0	0	0.0001	0	NA	NA	0.0001	0	0	NA	0	0	NA	NA	0.0001	0	0.0001	0	NA	NA	NA	NA
dog	nuru_1	lay-zur	zuri	2	FF	F	7	0.12	1.93	2	0	1	8.8.14	hanging	0	0.0001	0	0	0	0.0001	0	NA	NA	0.0001	0	0	NA	0	0	NA	NA	0.0001	0	0.0001	0	NA	NA	NA	NA
dog	nuru_1	lay-pep	layla	2	MF	F	7	0.08	1.51	3	0	1	8.8.14	hanging	0	0.0001	0	0	0	0.0001	0	NA	NA	0.0001	0	0	NA	0	0	NA	NA	0.0001	0	0.0001	0	NA	NA	NA	NA
dog	nuru_1	lay-pep	pepeo	2	MF	M	7	0.08	1.51	5	0	1	8.8.14	hanging	0	0.0001	0	0	0	0.0001	0	NA	NA	0.0001	0	0	NA	0	0	NA	NA	0.0001	0	0.0001	0	NA	NA	NA	NA
dog	nuru_1	lay-enz	layla	2	MF	F	7	0.13	1.97	3	0	1	8.8.14	hanging	0	0.0001	0	0	0	0.0001	0	NA	NA	0.0001	0	0	NA	0	0	NA	NA	0.0001	0	0.0001	0	NA	NA	NA	NA
dog	nuru_1	lay-enz	enzi	2	MF	M	7	0.13	1.97	6	0	1	8.8.14	hanging	0	0.0001	0	0	0	0.0001	0	NA	NA	0.0001	0	0	NA	0	0	NA	NA	0.0001	0	0.0001	0	NA	NA	NA	NA
dog	nuru_1	lay-pan	layla	2	FF	F	7	0.09	1.27	3	0	1	8.8.14	hanging	0	0.0001	0	0	0	0.0001	0	NA	NA	0.0001	0	0	NA	0	0	NA	NA	0.0001	0	0.0001	0	NA	NA	NA	NA
dog	nuru_1	lay-pan	panya	2	FF	F	7	0.09	1.27	4	0	1	8.8.14	hanging	0	0.0001	0	0	0	0.0001	0	NA	NA	0.0001	0	0	NA	0	0	NA	NA	0.0001	0	0.0001	0	NA	NA	NA	NA
dog	nuru_1	lay-ban	layla	2	MF	F	7	NA	NA	3	0	1	8.8.14	hanging	0	0.0001	0	0	0	0.0001	0	NA	NA	0.0001	0	0	NA	0	0	NA	NA	0.0001	0	0.0001	0	NA	NA	NA	NA
dog	nuru_1	lay-ban	banzai	2	MF	M	7	NA	NA	NA	0	1	8.8.14	hanging	0	0.0001	0	0	0	0.0001	0	NA	NA	0.0001	0	0	NA	0	0	NA	NA	0.0001	0	0.0001	0	NA	NA	NA	NA
dog	nuru_1	zur-pep	zuri	2	MF	F	7	0.08	0.84	2	0	1	8.8.14	hanging	0	0.0001	0	0	0	0.0001	0	NA	NA	0.0001	0	0	NA	0	0	NA	NA	0.0001	0	0.0001	0	NA	NA	NA	NA
dog	nuru_1	zur-pep	pepeo	2	MF	M	7	0.08	0.84	5	0	1	8.8.14	hanging	0	0.0001	0	0	0	0.0001	0	NA	NA	0.0001	0	0	NA	0	0	NA	NA	0.0001	0	0.0001	0	NA	NA	NA	NA
dog	nuru_1	zur-enz	zuri	2	MF	F	7	0.13	0.29	2	0	1	8.8.14	hanging	0	0.0001	0	0	0	0.0001	0	NA	NA	0.0001	0	0	NA	0	0	NA	NA	0.0001	0	0.0001	0	NA	NA	NA	NA
dog	nuru_1	zur-enz	enzi	2	MF	M	7	0.13	0.29	6	0	1	8.8.14	hanging	0	0.0001	0	0	0	0.0001	0	NA	NA	0.0001	0	0	NA	0	0	NA	NA	3.4	1	0.0001	0	NA	NA	NA	NA
dog	nuru_1	zur-pan	zuri	2	FF	F	7	0.02	0.16	2	0	1	8.8.14	hanging	0	0.0001	0	0	0	0.0001	0	NA	NA	0.0001	0	0	NA	0	0	NA	NA	0.0001	0	0.0001	0	NA	NA	NA	NA
dog	nuru_1	zur-pan	panya	2	FF	F	7	0.02	0.16	4	0	1	8.8.14	hanging	0	0.0001	0	0	0	0.0001	0	NA	NA	0.0001	0	0	NA	0	0	NA	NA	0.0001	0	0.0001	0	NA	NA	NA	NA
dog	nuru_1	zur-ban	zuri	2	MF	F	7	NA	NA	2	0	1	8.8.14	hanging	0	0.0001	0	0	0	0.0001	0	NA	NA	0.0001	0	0	NA	0	0	NA	NA	0.0001	0	0.0001	0	NA	NA	NA	NA
dog	nuru_1	zur-ban	banzai	2	MF	M	7	NA	NA	3	0	1	8.8.14	hanging	0	0.0001	0	0	0	0.0001	0	NA	NA	0.0001	0	0	NA	0	0	NA	NA	0.0001	0	0.0001	0	NA	NA	NA	NA
dog	nuru_1	pep-enz	pepeo	2	MM	M	7	0.17	1.61	5	0	1	8.8.14	hanging	0	0.0001	0	0	0	0.0001	0	NA	NA	0.0001	0	0	NA	0	0	NA	NA	0.0001	0	0.0001	0	NA	NA	NA	NA
dog	nuru_1	pep-enz	enzi	2	MM	M	7	0.17	1.61	6	0	1	8.8.14	hanging	0	0.0001	0	0	0	0.0001	0	NA	NA	0.0001	0	0	NA	0	0	NA	NA	0.0001	0	0.0001	0	NA	NA	NA	NA
dog	nuru_1	pep-pan	pepeo	2	MF	M	7	0.14	1.85	5	0	1	8.8.14	hanging	0	0.0001	0	0	0	0.0001	0	NA	NA	0.0001	0	0	NA	0	0	NA	NA	0.0001	0	0.0001	0	NA	NA	NA	NA
dog	nuru_1	pep-pan	panya	2	MF	F	7	0.14	1.85	4	0	1	8.8.14	hanging	0	0.0001	0	0	0	0.0001	0	NA	NA	0.0001	0	0	NA	0	0	NA	NA	0.0001	0	0.0001	0	NA	NA	NA	NA
dog	nuru_1	pep-ban	pepeo	2	MM	M	7	NA	NA	5	0	1	8.8.14	hanging	0	0.0001	0	0	0	0.0001	0	NA	NA	0.0001	0	0	NA	0	0	NA	NA	0.0001	0	0.0001	0	NA	NA	NA	NA
dog	nuru_1	pep-ban	banzai	2	MM	M	7	NA	NA	NA	0	1	8.8.14	hanging	0	0.0001	0	0	0	0.0001	0	NA	NA	0.0001	0	0	NA	0	0	NA	NA	0.0001	0	0.0001	0	NA	NA	NA	NA
dog	nuru_1	enz-pan	enzi	2	MF	M	7	0.14	1.2	6	0	1	8.8.14	hanging	0	0.0001	0	0	0	0.0001	0	NA	NA	0.0001	0	0	NA	0	0	NA	NA	0.0001	0	0.0001	0	NA	NA	NA	NA
dog	nuru_1	enz-pan	panya	2	MF	F	7	0.14	1.2	4	0	1	8.8.14	hanging	0	0.0001	0	0	0	0.0001	0	NA	NA	0.0001	0	0	NA	0	0	NA	NA	0.0001	0	0.0001	0	NA	NA	NA	NA
dog	nuru_1	enz-ban	enzi	2	MM	M	7	NA	NA	6	0	1	8.8.14	hanging	0	0.0001	0	0	0	0.0001	0	NA	NA	0.0001	0	0	NA	0	0	NA	NA	0.0001	0	0.0001	0	NA	NA	NA	NA
dog	nuru_1	enz-ban	banzai	2	MM	M	7	NA	NA	NA	0	1	8.8.14	hanging	0	0.0001	0	0	0	0.0001	0	NA	NA	0.0001	0	0	NA	0	0	NA	NA	0.0001	0	0.0001	0	NA	NA	NA	NA
dog	nuru_1	pan-ban	panya	2	MF	F	7	NA	NA	4	0	1	8.8.14	hanging	0	0.0001	0	0	0	0.0001	0	NA	NA	0.0001	0	0	NA	0	0	NA	NA	0.0001	0	0.0001	0	NA	NA	NA	NA
dog	nuru_1	pan-ban	banzai	2	MF	M	7	NA	NA	NA	0	1	8.8.14	hanging	0	0.0001	0	0	0	0.0001	0	NA	NA	0.0001	0	0	NA	0	0	NA	NA	0.0001	0	0.0001	0	NA	NA	NA	NA
dog	nuru_1	nur-lay	nuru	2	MF	M	7	0.11	1.83	1	1	2	14.9.14	lying	1	8.6	1	0	0	8.6	1	2282.2	1	4.2	1	1	0	0	0	0.0001	0	0.0001	0	0.0001	0	20	0	0	3.8
dog	nuru_1	nur-lay	layla	2	MF	F	7	0.11	1.83	3	0	2	14.9.14	lying	1	11.8	1	0	0	11.8	1	0.0001	0	0.0001	0	0	0	0	0	0.0001	0	229	1	0.0001	0	0	2	18	5
dog	nuru_1	nur-zur	nuru	2	MF	M	7	0.2	1.65	1	1	2	14.9.14	lying	0	0.0001	0	0	0	0.0001	0	NA	NA	0.0001	0	0	NA	0	0	NA	NA	0.0001	0	0.0001	0	NA	NA	NA	NA
dog	nuru_1	nur-zur	zuri	2	MF	F	7	0.2	1.65	2	0	2	14.9.14	lying	1	0.0001	0	0	0	0.0001	0	0.0001	0	0.0001	0	0	0	0	0	0.0001	0	0.0001	0	0.0001	0	0	0	20	2400
dog	nuru_1	nur-pep	nuru	2	MM	M	7	0.07	1.6	1	1	2	14.9.14	lying	0	72.8	1	8.2	1	81	1	NA	NA	14.2	3	1	NA	0	0	NA	NA	0.0001	0	0.0001	0	NA	NA	NA	NA
dog	nuru_1	nur-pep	pepeo	2	MM	M	7	0.07	1.6	5	0	2	14.9.14	lying	1	89.4	1	0	0	89.4	1	0.0001	0	0.0001	0	0	0	0	0	0.0001	0	35.4	1	0.0001	0	0	0	19	4
dog	nuru_1	nur-enz	nuru	2	MM	M	7	0.09	0.85	1	1	2	14.9.14	lying	0	72.8	1	8.2	1	81	1	NA	NA	25.8	4	1	NA	0	0	NA	NA	0.0001	0	0.0001	0	NA	NA	NA	NA
dog	nuru_1	nur-enz	enzi	2	MM	M	7	0.09	0.85	6	0	2	14.9.14	lying	1	85.4	1	0	0	85.4	1	0.0001	0	0.0001	0	0	0	0	0	0.0001	0	197	1	0.0001	0	0	2	18	3.6
dog	nuru_1	nur-pan	nuru	2	MF	M	7	0.04	0.43	1	1	2	14.9.14	lying	0	72.8	1	8.2	1	81	1	NA	NA	27	5	1	NA	0	0	NA	NA	0.0001	0	0.0001	0	NA	NA	NA	NA
dog	nuru_1	nur-pan	panya	2	MF	F	7	0.04	0.43	4	0	2	14.9.14	lying	1	85.2	1	0	0	85.2	1	0.0001	0	0.0001	0	0	0	0	0	0.0001	0	231	1	0.0001	0	0	2	18	4.6
dog	nuru_1	nur-ban	nuru	2	MM	M	7	NA	NA	1	1	2	14.9.14	lying	0	72.8	1	3.8	1	76.6	1	NA	NA	13	4	1	NA	0	0	NA	NA	0.0001	0	0.0001	0	NA	NA	NA	NA
dog	nuru_1	nur-ban	banzai	2	MM	M	7	NA	NA	3	0	2	14.9.14	lying	1	87	1	0	0	87	1	0.0001	0	0.0001	0	0	1	0	0	0.0001	0	91.8	1	0.0001	0	0	1	19	4.2
dog	nuru_1	lay-zur	layla	2	FF	F	7	0.12	1.93	3	0	2	14.9.14	lying	0	0.0001	0	0	0	0.0001	0	NA	NA	0.0001	0	0	NA	0	0	NA	NA	0.0001	0	0.0001	0	NA	NA	NA	NA
dog	nuru_1	lay-zur	zuri	2	FF	F	7	0.12	1.93	2	0	2	14.9.14	lying	0	0.0001	0	0	0	0.0001	0	NA	NA	0.0001	0	0	NA	0	0	NA	NA	0.0001	0	0.0001	0	NA	NA	NA	NA
dog	nuru_1	lay-pep	layla	2	MF	F	7	0.08	1.51	3	0	2	14.9.14	lying	0	11.8	1	0	0	11.8	1	NA	NA	0.0001	0	0	NA	0	0	NA	NA	119.8	1	0.0001	0	NA	NA	NA	NA
dog	nuru_1	lay-pep	pepeo	2	MF	M	7	0.08	1.51	5	0	2	14.9.14	lying	0	9.6	1	0	0	9.6	1	NA	NA	0.0001	0	0	NA	0	0	NA	NA	0.0001	0	0.0001	0	NA	NA	NA	NA
dog	nuru_1	lay-enz	layla	2	MF	F	7	0.13	1.97	3	0	2	14.9.14	lying	0	11.8	1	0	0	11.8	1	NA	NA	0.0001	0	0	NA	0	0	NA	NA	119.8	1	0.0001	0	NA	NA	NA	NA
dog	nuru_1	lay-enz	enzi	2	MF	M	7	0.13	1.97	6	0	2	14.9.14	lying	0	9.6	1	0	0	9.6	1	NA	NA	0.0001	0	0	NA	0	0	NA	NA	0.0001	0	0.0001	0	NA	NA	NA	NA
dog	nuru_1	lay-pan	layla	2	FF	F	7	0.09	1.27	3	0	2	14.9.14	lying	0	11.8	1	0	0	11.8	1	NA	NA	0.0001	0	0	NA	0	0	NA	NA	119.8	1	0.0001	0	NA	NA	NA	NA
dog	nuru_1	lay-pan	panya	2	FF	F	7	0.09	1.27	4	0	2	14.9.14	lying	0	5.6	1	0	0	5.6	1	NA	NA	0.0001	0	0	NA	0	0	NA	NA	0.0001	0	0.0001	0	NA	NA	NA	NA
dog	nuru_1	lay-ban	layla	2	MF	F	7	NA	NA	3	0	2	14.9.14	lying	0	11.8	1	0	0	11.8	1	NA	NA	0.0001	0	0	NA	0	0	NA	NA	119.8	1	0.0001	0	NA	NA	NA	NA
dog	nuru_1	lay-ban	banzai	2	MF	M	7	NA	NA	NA	0	2	14.9.14	lying	0	0.0001	0	0	0	0.0001	0	NA	NA	0.0001	0	0	NA	0	0	NA	NA	0.0001	0	0.0001	0	NA	NA	NA	NA
dog	nuru_1	zur-pep	zuri	2	MF	F	7	0.08	0.84	2	0	2	14.9.14	lying	0	0.0001	0	0	0	0.0001	0	NA	NA	0.0001	0	0	NA	0	0	NA	NA	0.0001	0	0.0001	0	NA	NA	NA	NA
dog	nuru_1	zur-pep	pepeo	2	MF	M	7	0.08	0.84	5	0	2	14.9.14	lying	0	0.0001	0	0	0	0.0001	0	NA	NA	0.0001	0	0	NA	0	0	NA	NA	0.0001	0	0.0001	0	NA	NA	NA	NA
dog	nuru_1	zur-enz	zuri	2	MF	F	7	0.13	0.29	2	0	2	14.9.14	lying	0	0.0001	0	0	0	0.0001	0	NA	NA	0.0001	0	0	NA	0	0	NA	NA	0.0001	0	0.0001	0	NA	NA	NA	NA
dog	nuru_1	zur-enz	enzi	2	MF	M	7	0.13	0.29	6	0	2	14.9.14	lying	0	0.0001	0	0	0	0.0001	0	NA	NA	0.0001	0	0	NA	0	0	NA	NA	0.0001	0	0.0001	0	NA	NA	NA	NA
dog	nuru_1	zur-pan	zuri	2	FF	F	7	0.02	0.16	2	0	2	14.9.14	lying	0	0.0001	0	0	0	0.0001	0	NA	NA	0.0001	0	0	NA	0	0	NA	NA	0.0001	0	0.0001	0	NA	NA	NA	NA
dog	nuru_1	zur-pan	panya	2	FF	F	7	0.02	0.16	4	0	2	14.9.14	lying	0	0.0001	0	0	0	0.0001	0	NA	NA	0.0001	0	0	NA	0	0	NA	NA	0.0001	0	0.0001	0	NA	NA	NA	NA
dog	nuru_1	zur-ban	zuri	2	MF	F	7	NA	NA	2	0	2	14.9.14	lying	0	0.0001	0	0	0	0.0001	0	NA	NA	0.0001	0	0	NA	0	0	NA	NA	0.0001	0	0.0001	0	NA	NA	NA	NA
dog	nuru_1	zur-ban	banzai	2	MF	M	7	NA	NA	3	0	2	14.9.14	lying	0	0.0001	0	0	0	0.0001	0	NA	NA	0.0001	0	0	NA	0	0	NA	NA	0.0001	0	0.0001	0	NA	NA	NA	NA
dog	nuru_1	pep-enz	pepeo	2	MM	M	7	0.17	1.61	5	0	2	14.9.14	lying	0	89.4	1	0	0	89.4	1	NA	NA	0.0001	0	0	NA	0	0	NA	NA	0.0001	0	0.0001	0	NA	NA	NA	NA
dog	nuru_1	pep-enz	enzi	2	MM	M	7	0.17	1.61	6	0	2	14.9.14	lying	0	85.4	1	0	0	85.4	1	NA	NA	0.0001	0	0	NA	0	0	NA	NA	0.0001	0	0.0001	0	NA	NA	NA	NA
dog	nuru_1	pep-pan	pepeo	2	MF	M	7	0.14	1.85	5	0	2	14.9.14	lying	0	89.4	1	0	0	89.4	1	NA	NA	0.0001	0	0	NA	0	0	NA	NA	0.0001	0	0.0001	0	NA	NA	NA	NA
dog	nuru_1	pep-pan	panya	2	MF	F	7	0.14	1.85	4	0	2	14.9.14	lying	0	85.2	1	0	0	85.2	1	NA	NA	0.0001	0	0	NA	0	0	NA	NA	0.0001	0	0.0001	0	NA	NA	NA	NA
dog	nuru_1	pep-ban	pepeo	2	MM	M	7	NA	NA	5	0	2	14.9.14	lying	0	89.4	1	0	0	89.4	1	NA	NA	0.0001	0	0	NA	0	0	NA	NA	0.0001	0	0.0001	0	NA	NA	NA	NA
dog	nuru_1	pep-ban	banzai	2	MM	M	7	NA	NA	NA	0	2	14.9.14	lying	0	87	1	0	0	87	1	NA	NA	0.0001	0	0	NA	0	0	NA	NA	0.0001	0	0.0001	0	NA	NA	NA	NA
dog	nuru_1	enz-pan	enzi	2	MF	M	7	0.14	1.2	6	0	2	14.9.14	lying	0	85.4	1	0	0	85.4	1	NA	NA	0.0001	0	0	NA	0	0	NA	NA	0.0001	0	0.0001	0	NA	NA	NA	NA
dog	nuru_1	enz-pan	panya	2	MF	F	7	0.14	1.2	4	0	2	14.9.14	lying	0	85.2	1	0	0	85.2	1	NA	NA	0.0001	0	0	NA	0	0	NA	NA	0.0001	0	0.0001	0	NA	NA	NA	NA
dog	nuru_1	enz-ban	enzi	2	MM	M	7	NA	NA	6	0	2	14.9.14	lying	0	85.4	1	0	0	85.4	1	NA	NA	0.0001	0	0	NA	0	0	NA	NA	0.0001	0	0.0001	0	NA	NA	NA	NA
dog	nuru_1	enz-ban	banzai	2	MM	M	7	NA	NA	NA	0	2	14.9.14	lying	0	87	1	0	0	87	1	NA	NA	0.0001	0	0	NA	0	0	NA	NA	0.0001	0	0.0001	0	NA	NA	NA	NA
dog	nuru_1	pan-ban	panya	2	MF	F	7	NA	NA	4	0	2	14.9.14	lying	0	85.2	1	0	0	85.2	1	NA	NA	0.0001	0	0	NA	0	0	NA	NA	0.0001	0	0.0001	0	NA	NA	NA	NA
dog	nuru_1	pan-ban	banzai	2	MF	M	7	NA	NA	NA	0	2	14.9.14	lying	0	87	1	0	0	87	1	NA	NA	0.0001	0	0	NA	0	0	NA	NA	0.0001	0	0.0001	0	NA	NA	NA	NA
dog	asali	asa-bor	asali	2	MF	M	3	0.13	2.5	1	1	4	17.6.15	lying	1	0.0001	0	0	0	0.0001	0	2362.4	1	22	5	1	1	0	0	0.0001	0	0.0001	0	0.0001	0	20	0	0	2
dog	asali	asa-bor	bora	2	MF	F	3	0.13	2.5	2	0	4	17.6.15	lying	1	0.0001	0	0	0	0.0001	0	0.0001	0	0.0001	0	0	0	0	0	100.4	1	156.4	1	0.0001	0	0	1	9	2400
dog	asali	asa-ban	asali	2	MM	M	3	0.17	2.23	1	1	4	17.6.15	lying	0	0.0001	0	0	0	0.0001	0	NA	NA	0.0001	0	0	NA	0	0	NA	NA	0.0001	0	0.0001	0	NA	NA	NA	NA
dog	asali	asa-ban	banzai	2	MM	M	3	0.17	2.23	3	0	4	17.6.15	lying	1	0.0001	0	0	0	0.0001	0	0.0001	0	0.0001	0	0	0	0	0	0.0001	0	216.8	1	0.0001	0	0	0	12	2400
dog	asali	bor-ban	bora	2	MF	F	3	0.21	3.98	2	0	4	17.6.15	lying	0	0.0001	0	0	0	0.0001	0	NA	NA	0.0001	0	0	NA	0	0	NA	NA	0.0001	0	0.0001	0	NA	NA	NA	NA
dog	asali	bor-ban	banzai	2	MF	M	3	0.21	3.98	3	0	4	17.6.15	lying	0	0.0001	0	0	0	0.0001	0	NA	NA	0.0001	0	0	NA	0	0	NA	NA	0.0001	0	0.0001	0	NA	NA	NA	NA
dog	asali	asa-bor	asali	2	MF	M	3	0.13	2.5	1	1	2	14.11.14	hanging	1	0.0001	0	11.8	1	11.8001	1	2318.8	1	0.0001	0	0	0	0	0	5.6	1	15.2	1	0.0001	0	19	0	1	9.4
dog	asali	asa-bor	bora	2	MF	F	3	0.13	2.5	2	0	2	14.11.14	hanging	1	0.0001	0	0	0	0.0001	0	22	1	0.0001	0	0	0	0	0	36.6	1	33.8	1	0.0001	0	0	2	17	15.2
dog	asali	asa-ban	asali	2	MM	M	3	0.17	2.23	1	1	2	14.11.14	hanging	0	7.6	1	0	0	7.6	1	NA	NA	38	9	1	NA	0	0	NA	NA	23.6	1	0.0001	0	NA	NA	NA	NA
dog	asali	asa-ban	banzai	2	MM	M	3	0.17	2.23	3	0	2	14.11.14	hanging	1	19.4	1	0	0	19.4	1	455.2	1	0.0001	0	0	1	0	0	438.2	1	735	1	6.6	1	11	6	2	1.4
dog	asali	bor-ban	bora	2	MF	F	3	0.21	3.98	2	0	2	14.11.14	hanging	0	15.4	1	0	0	15.4	1	NA	NA	0.0001	0	0	NA	0	0	NA	NA	0.0001	0	33.2	1	NA	NA	NA	NA
dog	asali	bor-ban	banzai	2	MF	M	3	0.21	3.98	3	0	2	14.11.14	hanging	0	15.4	1	0	0	15.4	1	NA	NA	0.0001	0	0	NA	0	0	NA	NA	0.0001	0	0.0001	0	NA	NA	NA	NA
dog	asali	asa-bor	asali	2	MF	M	3	0.13	2.5	1	1	1	17.10.14	lying	1	0.0001	0	0	0	0.0001	0	1525	1	18	4	1	1	1	1	56.2	1	0.0001	0	0.0001	0	18	2	0	2.2
dog	asali	asa-bor	bora	2	MF	F	3	0.13	2.5	2	0	1	17.10.14	lying	1	0.0001	0	0	0	0.0001	0	0.0001	0	2.4	0	1	0	0	0	25.8	1	97.4	1	31.8	1	0	1	9	2400
dog	asali	asa-ban	asali	2	MM	M	3	0.17	2.23	1	1	1	17.10.14	lying	0	0.6	1	0	0	0.6	1	NA	NA	4.8	3	1	NA	3	1	NA	NA	0.0001	0	0.0001	0	NA	NA	NA	NA
dog	asali	asa-ban	banzai	2	MM	M	3	0.17	2.23	3	0	1	17.10.14	lying	1	0.6	1	0	0	0.6	1	0.0001	0	0.0001	0	0	0	0	0	218.6	1	781.8	1	56.4	1	7	9	1	5
dog	asali	bor-ban	bora	2	MF	F	3	0.21	3.98	2	0	1	17.10.14	lying	0	0.0001	0	0	0	0.0001	0	NA	NA	0.0001	1	0	NA	0	0	NA	NA	0.0001	0	0.0001	0	NA	NA	NA	NA
dog	asali	bor-ban	banzai	2	MF	M	3	0.21	3.98	3	0	1	17.10.14	lying	0	0.0001	0	0	0	0.0001	0	NA	NA	0.0001	0	0	NA	0	0	NA	NA	0.0001	0	0.0001	0	NA	NA	NA	NA
dog	asali	asa-bor	asali	2	MF	M	3	0.13	2.5	1	1	3	5.12.14	lying	1	0.0001	0	0	0	0.0001	0	2374	1	0.0001	0	0	1	0	0	0.0001	0	0.0001	0	0.0001	0	19	0	1	1.4
dog	asali	asa-bor	bora	2	MF	F	3	0.13	2.5	2	0	3	5.12.14	lying	1	0.0001	0	0	0	0.0001	0	241	1	0.0001	0	0	0	0	0	39.6	1	0.0001	0	0.0001	0	4	0	15	1227.6
dog	asali	asa-ban	asali	2	MM	M	3	0.17	2.23	1	1	3	5.12.14	lying	0	0.0001	0	0	0	0.0001	0	NA	NA	23	8	1	NA	0	0	NA	NA	0.0001	0	0.0001	0	NA	NA	NA	NA
dog	asali	asa-ban	banzai	2	MM	M	3	0.17	2.23	3	0	3	5.12.14	lying	1	0.0001	0	0	0	0.0001	0	505.2	1	0.0001	0	0	0	0	0	488.6	1	543.4	1	88.4	1	16	0	4	732.2
dog	asali	bor-ban	bora	2	MF	F	3	0.21	3.98	2	0	3	5.12.14	lying	0	0.0001	0	0	0	0.0001	0	NA	NA	0.0001	0	0	NA	0	0	NA	NA	0.0001	0	21	1	NA	NA	NA	NA
dog	asali	bor-ban	banzai	2	MF	M	3	0.21	3.98	3	0	3	5.12.14	lying	0	0.0001	0	0	0	0.0001	0	NA	NA	0.0001	0	0	NA	0	0	NA	NA	474.2	1	0.0001	0	NA	NA	NA	NA
dog	asali	asa-bor	asali	2	MF	M	3	0.13	2.5	1	1	5	27.8.15	lying	1	0.0001	0	0	0	0.0001	0	2119.6	1	5.6	3	1	0	0	0	0.0001	0	0.0001	0	0.0001	0	18	0	2	3.4
dog	asali	asa-bor	bora	2	MF	F	3	0.13	2.5	2	0	5	27.8.15	lying	1	0.0001	0	0	0	0.0001	0	445	1	0.0001	0	0	0	0	0	33.4	1	74	1	5.2	1	0	1	12	1955
dog	asali	asa-ban	asali	2	MM	M	3	0.17	2.23	1	1	5	27.8.15	lying	0	0.0001	0	0	0	0.0001	0	NA	NA	1	1	1	NA	1	1	NA	NA	0.0001	0	0.0001	0	NA	NA	NA	NA
dog	asali	asa-ban	banzai	2	MM	M	3	0.17	2.23	3	0	5	27.8.15	lying	1	0.0001	0	0	0	0.0001	0	341.2	1	0.0001	0	0	1	0	0	0.0001	0	5.4	1	0.0001	0	0	1	18	0.8
dog	asali	bor-ban	bora	2	MF	F	3	0.21	3.98	2	0	5	27.8.15	lying	0	0.0001	0	0	0	0.0001	0	NA	NA	0.0001	0	0	NA	0	0	NA	NA	0.0001	0	0.0001	0	NA	NA	NA	NA
dog	asali	bor-ban	banzai	2	MF	M	3	0.21	3.98	3	0	5	27.8.15	lying	0	0.0001	0	0	0	0.0001	0	NA	NA	0.0001	0	0	NA	0	0	NA	NA	0.0001	0	0.0001	0	NA	NA	NA	NA
dog	asali	asa-bor	asali	2	MF	M	3	0.13	2.5	1	1	6	7.10.15	hanging	1	8.8	1	0	0	8.8	1	2298.2	1	0.0001	0	0	0	0	0	0.0001	0	0.0001	0	0.0001	0	20	0	0	23
dog	asali	asa-bor	bora	2	MF	F	3	0.13	2.5	2	0	6	7.10.15	hanging	1	8.8	1	0	0	8.8	1	19.6	1	0.0001	0	0	1	0	0	34.2	1	253	1	23.4	1	0	3	13	23
dog	asali	asa-ban	asali	2	MM	M	3	0.17	2.23	1	1	6	7.10.15	hanging	0	0.0001	0	0	0	0.0001	0	NA	NA	0.0001	0	0	NA	0	0	NA	NA	0.0001	0	0.0001	0	NA	NA	NA	NA
dog	asali	asa-ban	banzai	2	MM	M	3	0.17	2.23	3	0	6	7.10.15	hanging	1	0.0001	0	0	0	0.0001	0	0.0001	0	0.0001	0	0	0	0	0	2.6	1	484.6	1	0.0001	0	0	2	12	2400
dog	asali	bor-ban	bora	2	MF	F	3	0.21	3.98	2	0	6	7.10.15	hanging	0	0.0001	0	0	0	0.0001	0	NA	NA	0.0001	0	0	NA	0	0	NA	NA	0.0001	0	0.0001	0	NA	NA	NA	NA
dog	asali	bor-ban	banzai	2	MF	M	3	0.21	3.98	3	0	6	7.10.15	hanging	0	0.0001	0	0	0	0.0001	0	NA	NA	0.0001	0	0	NA	0	0	NA	NA	0.0001	0	0.0001	0	NA	NA	NA	NA
dog	nuru_2	nur-lay	nuru	2	MF	M	6	0.11	1.83	1	1	5	10.10.15	hanging	1	39.2	1	0	0	39.2	1	2258.2	1	9.6	2	1	0	0	0	0.0001	0	0.0001	0	0.0001	0	20	0	0	4.6
dog	nuru_2	nur-lay	layla	2	MF	F	6	0.11	1.83	3	0	5	10.10.15	hanging	1	39.2	1	0	0	39.2	1	0.0001	0	0.0001	0	0	0	0	0	0.0001	0	189.6	1	0.0001	0	1	0	16	39.4
dog	nuru_2	nur-zur	nuru	2	MF	M	6	0.2	1.65	1	1	5	10.10.15	hanging	0	0.0001	0	0	0	0.0001	0	NA	NA	0.0001	0	0	NA	0	0	NA	NA	0.0001	0	0.0001	0	NA	NA	NA	NA
dog	nuru_2	nur-zur	zuri	2	MF	F	6	0.2	1.65	2	0	5	10.10.15	hanging	1	0.0001	0	0	0	0.0001	0	0.0001	0	0.0001	0	0	0	0	0	0.0001	0	120.6	1	0.0001	0	0	0	18	2400
dog	nuru_2	nur-pep	nuru	2	MM	M	6	0.07	1.6	1	1	5	10.10.15	hanging	0	6.4	1	0	0	6.4	1	NA	NA	0.0001	0	0	NA	0	0	NA	NA	0.0001	0	0.0001	0	NA	NA	NA	NA
dog	nuru_2	nur-pep	pepeo	2	MM	M	6	0.07	1.6	5	0	5	10.10.15	hanging	1	6.4	1	0	0	6.4	1	0.0001	0	0.0001	0	0	0	0	0	0.0001	0	0.0001	0	0.0001	0	0	0	20	4.6
dog	nuru_2	nur-enz	nuru	2	MM	M	6	0.09	0.85	1	1	5	10.10.15	hanging	0	8.6	1	0	0	8.6	1	NA	NA	9.6	2	1	NA	0	0	NA	NA	0.0001	0	0.0001	0	NA	NA	NA	NA
dog	nuru_2	nur-enz	enzi	2	MM	M	6	0.09	0.85	6	0	5	10.10.15	hanging	1	17.8	1	0	0	17.8	1	0.0001	0	0.0001	0	0	1	0	0	0.0001	0	56.4	1	0.0001	0	0	0	19	1.6
dog	nuru_2	nur-pan	nuru	2	MF	M	6	0.04	0.43	1	1	5	10.10.15	hanging	0	8.6	1	0	0	8.6	1	NA	NA	9.6	2	1	NA	0	0	NA	NA	0.0001	0	0.0001	0	NA	NA	NA	NA
dog	nuru_2	nur-pan	panya	2	MF	F	6	0.04	0.43	4	0	5	10.10.15	hanging	1	8.8	1	0	0	8.8	1	0.0001	0	0.0001	0	0	1	0	0	0.0001	0	91.2	1	0.0001	0	0	1	18	1.6
dog	nuru_2	lay-zur	layla	2	FF	F	6	0.12	1.93	3	0	5	10.10.15	hanging	0	0.0001	0	0	0	0.0001	0	NA	NA	0.0001	0	0	NA	1	1	NA	NA	0.0001	0	0.0001	0	NA	NA	NA	NA
dog	nuru_2	lay-zur	zuri	2	FF	F	6	0.12	1.93	2	0	5	10.10.15	hanging	0	0.0001	0	0	0	0.0001	0	NA	NA	0.0001	0	0	NA	0	0	NA	NA	0.0001	0	0.0001	0	NA	NA	NA	NA
dog	nuru_2	lay-pep	layla	2	MF	F	6	0.08	1.51	3	0	5	10.10.15	hanging	0	0.0001	1	0	0	0.0001	0	NA	NA	0.0001	0	0	NA	0	0	NA	NA	0.0001	0	0.0001	0	NA	NA	NA	NA
dog	nuru_2	lay-pep	pepeo	2	MF	M	6	0.08	1.51	5	0	5	10.10.15	hanging	0	0.0001	1	0	0	0.0001	0	NA	NA	0.0001	0	0	NA	0	0	NA	NA	0.0001	0	0.0001	0	NA	NA	NA	NA
dog	nuru_2	lay-enz	layla	2	MF	F	6	0.13	1.97	3	0	5	10.10.15	hanging	0	54.2	1	0	0	54.2	1	NA	NA	0.0001	0	0	NA	0	0	NA	NA	0.0001	0	0.0001	0	NA	NA	NA	NA
dog	nuru_2	lay-enz	enzi	2	MF	M	6	0.13	1.97	6	0	5	10.10.15	hanging	0	54.2	1	0	0	54.2	1	NA	NA	0.0001	0	0	NA	0	0	NA	NA	14.6	1	0.0001	0	NA	NA	NA	NA
dog	nuru_2	lay-pan	layla	2	FF	F	6	0.09	1.27	3	0	5	10.10.15	hanging	0	54.2	1	0	0	54.2	1	NA	NA	0.0001	0	0	NA	0	0	NA	NA	0.0001	0	0.0001	0	NA	NA	NA	NA
dog	nuru_2	lay-pan	panya	2	FF	F	6	0.09	1.27	4	0	5	10.10.15	hanging	0	54.2	1	0	0	54.2	1	NA	NA	0.0001	0	0	NA	0	0	NA	NA	0.0001	0	0.0001	0	NA	NA	NA	NA
dog	nuru_2	zur-pep	zuri	2	MF	F	6	0.08	0.84	2	0	5	10.10.15	hanging	0	0.0001	0	0	0	0.0001	0	NA	NA	0.0001	0	0	NA	0	0	NA	NA	0.0001	0	0.0001	0	NA	NA	NA	NA
dog	nuru_2	zur-pep	pepeo	2	MF	M	6	0.08	0.84	5	0	5	10.10.15	hanging	0	0.0001	0	0	0	0.0001	0	NA	NA	0.0001	0	0	NA	0	0	NA	NA	0.0001	0	0.0001	0	NA	NA	NA	NA
dog	nuru_2	zur-enz	zuri	2	MF	F	6	0.13	0.29	2	0	5	10.10.15	hanging	0	0.0001	0	0	0	0.0001	0	NA	NA	0.0001	0	0	NA	0	0	NA	NA	0.0001	0	0.0001	0	NA	NA	NA	NA
dog	nuru_2	zur-enz	enzi	2	MF	M	6	0.13	0.29	6	0	5	10.10.15	hanging	0	0.0001	0	0	0	0.0001	0	NA	NA	0.0001	0	0	NA	0	0	NA	NA	0.0001	0	0.0001	0	NA	NA	NA	NA
dog	nuru_2	zur-pan	zuri	2	FF	F	6	0.02	0.16	2	0	5	10.10.15	hanging	0	0.0001	0	0	0	0.0001	0	NA	NA	0.0001	0	0	NA	0	0	NA	NA	0.0001	0	0.0001	0	NA	NA	NA	NA
dog	nuru_2	zur-pan	panya	2	FF	F	6	0.02	0.16	4	0	5	10.10.15	hanging	0	0.0001	0	0	0	0.0001	0	NA	NA	0.0001	0	0	NA	0	0	NA	NA	0.0001	0	0.0001	0	NA	NA	NA	NA
dog	nuru_2	pep-enz	pepeo	2	MM	M	6	0.17	1.61	5	0	5	10.10.15	hanging	0	6.4	1	0	0	6.4	1	NA	NA	0.0001	0	0	NA	0	0	NA	NA	0.0001	0	0.0001	0	NA	NA	NA	NA
dog	nuru_2	pep-enz	enzi	2	MM	M	6	0.17	1.61	6	0	5	10.10.15	hanging	0	6.4	1	0	0	6.4	1	NA	NA	0.0001	0	0	NA	0	0	NA	NA	0.0001	0	0.0001	0	NA	NA	NA	NA
dog	nuru_2	pep-pan	pepeo	2	MF	M	6	0.14	1.85	5	0	5	10.10.15	hanging	0	6.4	1	0	0	6.4	1	NA	NA	0.0001	0	0	NA	0	0	NA	NA	0.0001	0	0.0001	0	NA	NA	NA	NA
dog	nuru_2	pep-pan	panya	2	MF	F	6	0.14	1.85	4	0	5	10.10.15	hanging	0	6.6	1	0	0	6.6	1	NA	NA	0.0001	0	0	NA	0	0	NA	NA	0.0001	0	0.0001	0	NA	NA	NA	NA
dog	nuru_2	enz-pan	enzi	2	MF	M	6	0.14	1.2	6	0	5	10.10.15	hanging	0	92	1	0	0	92	1	NA	NA	0.0001	0	0	NA	0	0	NA	NA	0.0001	0	0.0001	0	NA	NA	NA	NA
dog	nuru_2	enz-pan	panya	2	MF	F	6	0.14	1.2	4	0	5	10.10.15	hanging	0	92	1	0	0	92	1	NA	NA	0.0001	0	0	NA	0	0	NA	NA	0.0001	0	0.0001	0	NA	NA	NA	NA
